# Supplementary material for: Identification of Novel miRNAs and miRNA Expression Profiling in Wheat Hybrid Necrosis
Source: PLoS One. 2015 Feb 23;10(2):e0117507. doi: 10.1371/journal.pone.0117507 (PMC4338152; doi:10.1371/journal.pone.0117507)
Supplement: S2 Fig — Red colored letter: mature miRNA sequence; yellow colored letter: loop sequence; blue colored letter: miRNA* sequence. (ZIP) [file pone.0117507.s002.zip]

Archive with 183 entries (182 files):
- Figures s1/
- Figures s1/contig00619_67.pdf
- Figures s1/contig07156_419.pdf
- Figures s1/contig102619_2645.pdf
- Figures s1/contig1047394_9933.pdf
- Figures s1/contig1047595_9935.pdf
- Figures s1/contig106305_2702.pdf
- Figures s1/contig106441_2711.pdf
- Figures s1/contig1067062_10017.pdf
- Figures s1/contig106724_2720.pdf
- Figures s1/contig1095979_10124.pdf
- Figures s1/contig1109357_10188.pdf
- Figures s1/contig1109643_10191.pdf
- Figures s1/contig112667_2845.pdf
- Figures s1/contig112667_2846.pdf
- Figures s1/contig1160517_10417.pdf
- Figures s1/contig1169132_10464.pdf
- Figures s1/contig1173624_10491.pdf
- Figures s1/contig11878_590.pdf
- Figures s1/contig1236006_10709.pdf
- Figures s1/contig1239786_10728.pdf
- Figures s1/contig1282657_10869.pdf
- Figures s1/contig1299632_10941.pdf
- Figures s1/contig1364498_11207.pdf
- Figures s1/contig1368635_11233.pdf
- Figures s1/contig1369263_11240.pdf
- Figures s1/contig1379187_11263.pdf
- Figures s1/contig1423883_11407.pdf
- Figures s1/contig143877_3348.pdf
- Figures s1/contig1461569_11549.pdf
- Figures s1/contig1491442_11671.pdf
- Figures s1/contig154805_3489.pdf
- Figures s1/contig1552523_11876.pdf
- Figures s1/contig1563490_11906.pdf
- Figures s1/contig1569657_11932.pdf
- Figures s1/contig157376_3524.pdf
- Figures s1/contig1597271_12023.pdf
- Figures s1/contig1618727_12094.pdf
- Figures s1/contig1644676_12166.pdf
- Figures s1/contig169127_3668.pdf
- Figures s1/contig172691_3710.pdf
- Figures s1/contig172799_3713.pdf
- Figures s1/contig172807_3715.pdf
- Figures s1/contig176099_3752.pdf
- Figures s1/contig1769557_12487.pdf
- Figures s1/contig17780_764.pdf
- Figures s1/contig1803535_12570.pdf
- Figures s1/contig1816694_12607.pdf
- Figures s1/contig1844859_12689.pdf
- Figures s1/contig1855197_12728.pdf
- Figures s1/contig1860742_12747.pdf
- Figures s1/contig187007_3905.pdf
- Figures s1/contig1884136_12833.pdf
- Figures s1/contig1885144_12835.pdf
- Figures s1/contig1885144_12836.pdf
- Figures s1/contig1928562_12930.pdf
- Figures s1/contig1941326_12977.pdf
- Figures s1/contig1941326_12979.pdf
- Figures s1/contig1984885_13090.pdf
- Figures s1/contig205503_4134.pdf
- Figures s1/contig205503_4136.pdf
- Figures s1/contig2071105_13361.pdf
- Figures s1/contig2088896_13400.pdf
- Figures s1/contig2110861_13447.pdf
- Figures s1/contig2137453_13522.pdf
- Figures s1/contig219800_4299.pdf
- Figures s1/contig2287307_13867.pdf
- Figures s1/contig2297694_13883.pdf
- Figures s1/contig2312229_13918.pdf
- Figures s1/contig24155_977.pdf
- Figures s1/contig244456_4590.pdf
- Figures s1/contig2460659_14297.pdf
- Figures s1/contig2515702_14400.pdf
- Figures s1/contig253044_4695.pdf
- Figures s1/contig2537991_14443.pdf
- Figures s1/contig254772_4721.pdf
- Figures s1/contig2566467_14516.pdf
- Figures s1/contig271167_4875.pdf
- Figures s1/contig2716339_14848.pdf
- Figures s1/contig2766119_14941.pdf
- Figures s1/contig2851415_15106.pdf
- Figures s1/contig288356_5066.pdf
- Figures s1/contig293089_5094.pdf
- Figures s1/contig2955072_15264.pdf
- Figures s1/contig2984958_15313.pdf
- Figures s1/contig2985567_15315.pdf
- Figures s1/contig2996054_15340.pdf
- Figures s1/contig3001237_15345.pdf
- Figures s1/contig3010976_15363.pdf
- Figures s1/contig3013472_15368.pdf
- Figures s1/contig3048700_15424.pdf
- Figures s1/contig3076104_15496.pdf
- Figures s1/contig31094_1188.pdf
- Figures s1/contig3128711_15582.pdf
- Figures s1/contig3141743_15597.pdf
- Figures s1/contig3150844_15617.pdf
- Figures s1/contig316572_5328.pdf
- Figures s1/contig3205398_15694.pdf
- Figures s1/contig3273262_15798.pdf
- Figures s1/contig346286_5611.pdf
- Figures s1/contig346461_5614.pdf
- Figures s1/contig3530906_16194.pdf
- Figures s1/contig3576723_16244.pdf
- Figures s1/contig3589520_16257.pdf
- Figures s1/contig360034_5734.pdf
- Figures s1/contig3619587_16325.pdf
- Figures s1/contig370756_5807.pdf
- Figures s1/contig370756_5808.pdf
- Figures s1/contig370930_5810.pdf
- Figures s1/contig379598_5894.pdf
- Figures s1/contig3827810_16742.pdf
- Figures s1/contig38447_1368.pdf
- Figures s1/contig3874161_16862.pdf
- Figures s1/contig389713_5984.pdf
- Figures s1/contig39550_1389.pdf
- Figures s1/contig399813_6090.pdf
- Figures s1/contig4020558_17163.pdf
- Figures s1/contig4055796_17218.pdf
- Figures s1/contig4115927_17337.pdf
- Figures s1/contig412239_6168.pdf
- Figures s1/contig4164108_17456.pdf
- Figures s1/contig4199570_17569.pdf
- Figures s1/contig422991_6267.pdf
- Figures s1/contig423007_6272.pdf
- Figures s1/contig4238746_17655.pdf
- Figures s1/contig4244526_17663.pdf
- Figures s1/contig426428_6298.pdf
- Figures s1/contig443571_6462.pdf
- Figures s1/contig444816_6492.pdf
- Figures s1/contig4476999_18095.pdf
- Figures s1/contig4578333_18289.pdf
- Figures s1/contig4603203_18346.pdf
- Figures s1/contig4606075_18348.pdf
- Figures s1/contig4624450_18391.pdf
- Figures s1/contig474865_6755.pdf
- Figures s1/contig476910_6775.pdf
- Figures s1/contig4778939_18647.pdf
- Figures s1/contig477975_6789.pdf
- Figures s1/contig4844488_18781.pdf
- Figures s1/contig4857495_18798.pdf
- Figures s1/contig4877233_18823.pdf
- Figures s1/contig496321_6931.pdf
- Figures s1/contig5043762_19076.pdf
- Figures s1/contig5111788_19161.pdf
- Figures s1/contig515251_7046.pdf
- Figures s1/contig533924_7175.pdf
- Figures s1/contig537825_7191.pdf
- Figures s1/contig542503_7224.pdf
- Figures s1/contig580941_7454.pdf
- Figures s1/contig59907_1840.pdf
- Figures s1/contig599141_7583.pdf
- Figures s1/contig60031_1846.pdf
- Figures s1/contig600599_7592.pdf
- Figures s1/contig605321_7636.pdf
- Figures s1/contig608257_7658.pdf
- Figures s1/contig61492_1872.pdf
- Figures s1/contig632315_7817.pdf
- Figures s1/contig63933_1966.pdf
- Figures s1/contig66765_2007.pdf
- Figures s1/contig700267_8204.pdf
- Figures s1/contig701555_8210.pdf
- Figures s1/contig70790_2116.pdf
- Figures s1/contig748329_8480.pdf
- Figures s1/contig754184_8517.pdf
- Figures s1/contig767379_8575.pdf
- Figures s1/contig768112_8578.pdf
- Figures s1/contig773303_8615.pdf
- Figures s1/contig814930_8846.pdf
- Figures s1/contig82452_2298.pdf
- Figures s1/contig839524_8997.pdf
- Figures s1/contig853436_9080.pdf
- Figures s1/contig862671_9103.pdf
- Figures s1/contig862671_9106.pdf
- Figures s1/contig863626_9114.pdf
- Figures s1/contig881186_9199.pdf
- Figures s1/contig923344_9386.pdf
- Figures s1/contig936343_9448.pdf
- Figures s1/contig936343_9449.pdf
- Figures s1/contig94531_2504.pdf
- Figures s1/contig94531_2506.pdf
- Figures s1/contig95434_2517.pdf
- Figures s1/contig958892_9544.pdf
- Figures s1/contig98625_2582.pdf
