# Supplementary material for: Identification of Novel miRNAs and miRNA Expression Profiling in Wheat Hybrid Necrosis
Source: PLoS One. 2015 Feb 23;10(2):e0117507. doi: 10.1371/journal.pone.0117507 (PMC4338152; doi:10.1371/journal.pone.0117507)
Supplement: S1 Table — (ZIP) [file pone.0117507.s004.zip]

Archive with 1 entries (1 files):
- Table S1 All Samples mapped to genome sumary.xlsx
