# Supplementary material for: Identification of Novel miRNAs and miRNA Expression Profiling in Wheat Hybrid Necrosis
Source: PLoS One. 2015 Feb 23;10(2):e0117507. doi: 10.1371/journal.pone.0117507 (PMC4338152; doi:10.1371/journal.pone.0117507)
Supplement: S1 Table — (ZIP) [file pone.0117507.s004.zip › Table S1 All Samples mapped to genome sumary.xlsx]

## Sheet: 工作表1
#All Samples mapped to genome sumary
chromosome	total_num	total_percent	forword/reverse
all_in_all_sample	11336796	100%	0
contig00001	4	0%	3/1
contig00002	5	0%	4/1
contig00003	7	0%	5/2
contig00004	33	0%	15/18
contig00005	10	0%	7/3
contig00006	32	0%	32/0
contig00007	3	0%	1/2
contig00008	7	0%	3/4
contig00009	3	0%	2/1
contig00010	109	0%	50/59
contig00011	3	0%	2/1
contig00012	2	0%	1/1
contig00014	2	0%	0/2
contig00015	1	0%	1/0
contig00016	19	0%	7/12
contig00017	12	0%	7/5
contig00018	3	0%	0/3
contig00019	7	0%	3/4
contig00020	2	0%	0/2
contig00021	4	0%	2/2
contig00022	33	0%	32/1
contig00023	2	0%	1/1
contig00024	3	0%	1/2
contig00025	14	0%	8/6
contig00026	6	0%	5/1
contig00027	2	0%	2/0
contig00028	2	0%	1/1
contig00029	1	0%	1/0
contig00030	2	0%	2/0
contig00032	3	0%	3/0
contig00033	2	0%	1/1
contig00034	4	0%	3/1
contig00036	3	0%	3/0
contig00037	1	0%	0/1
contig00039	2	0%	0/2
contig00040	9	0%	3/6
contig00042	4	0%	4/0
contig00043	9	0%	5/4
contig00045	2	0%	2/0
contig00046	6	0%	4/2
contig00047	6	0%	4/2
contig00049	1	0%	1/0
contig00050	4	0%	0/4
contig00051	1	0%	0/1
contig00052	3	0%	2/1
contig00053	1	0%	0/1
contig00054	1	0%	1/0
contig00056	1	0%	1/0
contig00057	2	0%	0/2
contig00058	2	0%	0/2
contig00059	1	0%	1/0
contig00060	3	0%	0/3
contig00061	7	0%	4/3
contig00062	1	0%	0/1
contig00063	1	0%	1/0
contig00064	2	0%	0/2
contig00066	2	0%	1/1
contig00067	1	0%	1/0
contig00068	2	0%	2/0
contig00069	6	0%	4/2
contig00070	9	0%	3/6
contig00071	1	0%	1/0
contig00074	1	0%	1/0
contig00075	29	0%	14/15
contig00076	5	0%	4/1
contig00077	2	0%	0/2
contig00078	2	0%	1/1
contig00079	2	0%	0/2
contig00080	1	0%	0/1
contig00081	3	0%	3/0
contig00082	16	0%	10/6
contig00083	5	0%	3/2
contig00084	2	0%	0/2
contig00087	2	0%	2/0
contig00088	5	0%	5/0
contig00089	1	0%	0/1
contig00090	4	0%	4/0
contig00092	5	0%	4/1
contig00093	6	0%	3/3
contig00094	3	0%	1/2
contig00095	30	0%	4/26
contig00096	11	0%	1/10
contig00098	1	0%	1/0
contig00100	1	0%	1/0
contig00101	3	0%	3/0
contig00102	3	0%	1/2
contig00103	3	0%	2/1
contig00104	5	0%	1/4
contig00105	30	0%	15/15
contig00106	1	0%	1/0
contig00109	1	0%	0/1
contig00111	5	0%	1/4
contig00113	6	0%	2/4
contig00114	2	0%	1/1
contig00115	1	0%	1/0
contig00117	1	0%	1/0
contig00119	1	0%	1/0
contig00120	18	0%	0/18
contig00121	5	0%	5/0
contig00122	2	0%	2/0
contig00123	3	0%	3/0
contig00124	5	0%	0/5
contig00125	5	0%	1/4
contig00126	1	0%	0/1
contig00127	3	0%	1/2
contig00128	11	0%	10/1
contig00129	1	0%	1/0
contig00130	1	0%	1/0
contig00131	1	0%	1/0
contig00132	7	0%	2/5
contig00135	4	0%	2/2
contig00136	5	0%	2/3
contig00137	4	0%	2/2
contig00138	4	0%	4/0
contig00139	343	0%	1/342
contig00140	1	0%	1/0
contig00141	2	0%	0/2
contig00142	3	0%	0/3
contig00143	1	0%	1/0
contig00144	2	0%	0/2
contig00146	4	0%	2/2
contig00147	2	0%	2/0
contig00148	1	0%	0/1
contig00149	9	0%	6/3
contig00150	1	0%	1/0
contig00151	3	0%	2/1
contig00152	1	0%	0/1
contig00153	2	0%	2/0
contig00154	3	0%	0/3
contig00155	9	0%	8/1
contig00156	200	0%	3/197
contig00157	3	0%	3/0
contig00158	7	0%	3/4
contig00160	2	0%	1/1
contig00161	2	0%	2/0
contig00163	1	0%	1/0
contig00165	6	0%	4/2
contig00166	3	0%	0/3
contig00168	3	0%	1/2
contig00169	7	0%	7/0
contig00171	5	0%	1/4
contig00172	5	0%	1/4
contig00173	1	0%	0/1
contig00174	5	0%	4/1
contig00175	1	0%	0/1
contig00176	1	0%	1/0
contig00177	7	0%	6/1
contig00178	5	0%	2/3
contig00179	5	0%	1/4
contig00180	2	0%	2/0
contig00181	17	0%	17/0
contig00183	82	0%	80/2
contig00185	4	0%	1/3
contig00186	1	0%	0/1
contig00187	2	0%	0/2
contig00189	13	0%	8/5
contig00190	1	0%	0/1
contig00191	3	0%	0/3
contig00192	3	0%	0/3
contig00193	1	0%	1/0
contig00194	1	0%	0/1
contig00195	2	0%	0/2
contig00200	10	0%	1/9
contig00201	1	0%	1/0
contig00202	5	0%	2/3
contig00203	1	0%	0/1
contig00204	329	0%	328/1
contig00205	2	0%	0/2
contig00207	2	0%	0/2
contig00209	2	0%	1/1
contig00211	1	0%	1/0
contig00212	2	0%	1/1
contig00214	3	0%	2/1
contig00215	2	0%	1/1
contig00216	3	0%	0/3
contig00217	7	0%	3/4
contig00221	7	0%	6/1
contig00222	1	0%	1/0
contig00224	1	0%	0/1
contig00225	1	0%	0/1
contig00226	1	0%	1/0
contig00228	1	0%	0/1
contig00229	4	0%	2/2
contig00230	4	0%	3/1
contig00231	1	0%	1/0
contig00232	6	0%	5/1
contig00234	4	0%	0/4
contig00235	3	0%	3/0
contig00236	2	0%	0/2
contig00237	3	0%	1/2
contig00239	7	0%	7/0
contig00241	5	0%	3/2
contig00242	7	0%	7/0
contig00243	1	0%	1/0
contig00244	1	0%	1/0
contig00246	1	0%	1/0
contig00247	994	0.01%	10/984
contig00248	5	0%	4/1
contig00249	1	0%	1/0
contig00252	3	0%	0/3
contig00254	4	0%	1/3
contig00255	1	0%	0/1
contig00257	1	0%	0/1
contig00258	3	0%	0/3
contig00259	2	0%	2/0
contig00261	2	0%	0/2
contig00262	1	0%	1/0
contig00263	1	0%	0/1
contig00264	1	0%	0/1
contig00265	66	0%	66/0
contig00266	1	0%	0/1
contig00267	18	0%	0/18
contig00268	1	0%	1/0
contig00269	1	0%	0/1
contig00270	1	0%	1/0
contig00271	2	0%	1/1
contig00273	2	0%	2/0
contig00274	6	0%	2/4
contig00275	1	0%	0/1
contig00277	4	0%	2/2
contig00278	1	0%	1/0
contig00279	3	0%	1/2
contig00280	1	0%	0/1
contig00281	1	0%	1/0
contig00283	1	0%	0/1
contig00284	2	0%	1/1
contig00285	3	0%	0/3
contig00286	14	0%	11/3
contig00289	654	0.01%	1/653
contig00290	1	0%	0/1
contig00291	9	0%	8/1
contig00292	2	0%	1/1
contig00293	9	0%	6/3
contig00294	1	0%	0/1
contig00296	1	0%	1/0
contig00297	1	0%	0/1
contig00298	1	0%	0/1
contig00299	48	0%	0/48
contig00301	17	0%	1/16
contig00302	4	0%	0/4
contig00303	5	0%	1/4
contig00304	2	0%	1/1
contig00305	1	0%	1/0
contig00308	2	0%	0/2
contig00309	2	0%	0/2
contig00310	4	0%	1/3
contig00311	3	0%	2/1
contig00312	8	0%	2/6
contig00313	1	0%	0/1
contig00314	10	0%	5/5
contig00315	3	0%	0/3
contig00316	1	0%	1/0
contig00317	2	0%	1/1
contig00318	2	0%	1/1
contig00319	5	0%	3/2
contig00320	22	0%	12/10
contig00321	6	0%	2/4
contig00322	4	0%	4/0
contig00324	10	0%	9/1
contig00325	1	0%	1/0
contig00326	5	0%	3/2
contig00327	1	0%	0/1
contig00328	8	0%	2/6
contig00329	1	0%	1/0
contig00330	6	0%	1/5
contig00333	1	0%	1/0
contig00334	1	0%	0/1
contig00335	1	0%	1/0
contig00338	3	0%	1/2
contig00339	13	0%	9/4
contig00340	3	0%	1/2
contig00342	3	0%	3/0
contig00346	3	0%	1/2
contig00347	26	0%	21/5
contig00348	2	0%	2/0
contig00349	14	0%	1/13
contig00351	1	0%	1/0
contig00352	2	0%	1/1
contig00354	3	0%	2/1
contig00356	2	0%	0/2
contig00359	1	0%	1/0
contig00360	6	0%	2/4
contig00361	1	0%	1/0
contig00362	3	0%	1/2
contig00363	1	0%	1/0
contig00366	2	0%	1/1
contig00368	4	0%	4/0
contig00369	2	0%	2/0
contig00370	6	0%	4/2
contig00371	3	0%	3/0
contig00373	6	0%	2/4
contig00374	3	0%	1/2
contig00375	2	0%	1/1
contig00376	9	0%	1/8
contig00380	5	0%	0/5
contig00381	6	0%	1/5
contig00383	5	0%	2/3
contig00385	1	0%	0/1
contig00386	85	0%	1/84
contig00387	4	0%	2/2
contig00388	1	0%	1/0
contig00389	6	0%	3/3
contig00390	1	0%	0/1
contig00391	3	0%	1/2
contig00392	2	0%	0/2
contig00393	7	0%	1/6
contig00395	1	0%	1/0
contig00396	1	0%	0/1
contig00397	2	0%	2/0
contig00398	3	0%	3/0
contig00399	21	0%	1/20
contig00405	5	0%	2/3
contig00406	2	0%	1/1
contig00410	1	0%	1/0
contig00411	1	0%	1/0
contig00412	1	0%	1/0
contig00413	1	0%	0/1
contig00414	3	0%	3/0
contig00415	1	0%	1/0
contig00416	1	0%	0/1
contig00417	2	0%	1/1
contig00418	2	0%	0/2
contig00419	1	0%	0/1
contig00422	1	0%	1/0
contig00425	1	0%	1/0
contig00426	2	0%	2/0
contig00428	2	0%	2/0
contig00429	3	0%	1/2
contig00430	4	0%	1/3
contig00431	1	0%	0/1
contig00432	1	0%	0/1
contig00434	5	0%	3/2
contig00436	1	0%	0/1
contig00437	14	0%	1/13
contig00438	1	0%	1/0
contig00441	2	0%	2/0
contig00442	1	0%	0/1
contig00443	2	0%	2/0
contig00445	2	0%	1/1
contig00446	25	0%	25/0
contig00447	6	0%	2/4
contig00448	2	0%	2/0
contig00449	3	0%	1/2
contig00450	1	0%	0/1
contig00452	1	0%	0/1
contig00453	12	0%	9/3
contig00455	3	0%	2/1
contig00456	3	0%	3/0
contig00457	1	0%	0/1
contig00458	5	0%	2/3
contig00459	1	0%	1/0
contig00461	2	0%	1/1
contig00465	4	0%	2/2
contig00466	1	0%	0/1
contig00468	14	0%	13/1
contig00470	2	0%	0/2
contig00471	1	0%	1/0
contig00472	1	0%	1/0
contig00473	1	0%	0/1
contig00474	3	0%	2/1
contig00475	20	0%	2/18
contig00476	1	0%	1/0
contig00477	116	0%	3/113
contig00478	6	0%	5/1
contig00479	2	0%	2/0
contig00480	2	0%	1/1
contig00481	5	0%	5/0
contig00482	8	0%	8/0
contig00483	14	0%	6/8
contig00484	1	0%	0/1
contig00486	24	0%	17/7
contig00487	4	0%	2/2
contig00488	2	0%	1/1
contig00490	14	0%	12/2
contig00492	1	0%	1/0
contig00494	22	0%	4/18
contig00495	9	0%	7/2
contig00496	1	0%	0/1
contig00497	1	0%	1/0
contig00498	6	0%	1/5
contig00500	1	0%	0/1
contig00501	1	0%	0/1
contig00502	2	0%	1/1
contig00503	3	0%	0/3
contig00504	7	0%	4/3
contig00507	6	0%	0/6
contig00509	1	0%	0/1
contig00510	3	0%	1/2
contig00512	6	0%	2/4
contig00513	2	0%	2/0
contig00515	16	0%	15/1
contig00517	2	0%	0/2
contig00518	1	0%	0/1
contig00519	2	0%	0/2
contig00522	3	0%	1/2
contig00523	10	0%	1/9
contig00524	4	0%	4/0
contig00526	5	0%	4/1
contig00527	5	0%	2/3
contig00528	2	0%	1/1
contig00530	1	0%	0/1
contig00531	1	0%	0/1
contig00533	2	0%	1/1
contig00534	14	0%	0/14
contig00535	5	0%	1/4
contig00536	6	0%	1/5
contig00537	2	0%	0/2
contig00539	7	0%	1/6
contig00540	1	0%	0/1
contig00541	4	0%	4/0
contig00542	3	0%	2/1
contig00543	2	0%	2/0
contig00544	1	0%	1/0
contig00545	3	0%	2/1
contig00548	9	0%	0/9
contig00549	5	0%	0/5
contig00551	10	0%	5/5
contig00552	5	0%	2/3
contig00554	1	0%	1/0
contig00555	2	0%	1/1
contig00556	3	0%	1/2
contig00558	1	0%	0/1
contig00560	2	0%	0/2
contig00561	3	0%	2/1
contig00566	6	0%	2/4
contig00567	1	0%	1/0
contig00568	1	0%	0/1
contig00569	4	0%	1/3
contig00570	1	0%	1/0
contig00571	5	0%	2/3
contig00573	2	0%	1/1
contig00574	9	0%	9/0
contig00575	1	0%	1/0
contig00577	209	0%	204/5
contig00578	2	0%	1/1
contig00579	1	0%	0/1
contig00581	1	0%	1/0
contig00582	2	0%	2/0
contig00583	1	0%	0/1
contig00585	1	0%	1/0
contig00587	5	0%	3/2
contig00588	6	0%	6/0
contig00589	5	0%	2/3
contig00590	213	0%	0/213
contig00591	1	0%	1/0
contig00592	2	0%	0/2
contig00594	1	0%	1/0
contig00595	1	0%	0/1
contig00599	1	0%	1/0
contig00600	2	0%	0/2
contig00601	10	0%	2/8
contig00602	47	0%	46/1
contig00603	1	0%	0/1
contig00604	3	0%	3/0
contig00605	1	0%	1/0
contig00606	37	0%	36/1
contig00608	1	0%	0/1
contig00610	1	0%	1/0
contig00612	1	0%	0/1
contig00613	2	0%	2/0
contig00614	9	0%	6/3
contig00615	5	0%	3/2
contig00616	1	0%	0/1
contig00617	1	0%	0/1
contig00618	2	0%	1/1
contig00619	14	0%	1/13
contig00620	2	0%	0/2
contig00622	1	0%	1/0
contig00624	1	0%	1/0
contig00625	1	0%	0/1
contig00627	6	0%	1/5
contig00628	2	0%	0/2
contig00629	1	0%	1/0
contig00630	111	0%	0/111
contig00631	1	0%	1/0
contig00632	2	0%	0/2
contig00633	1	0%	0/1
contig00635	4	0%	4/0
contig00636	1	0%	0/1
contig00637	1	0%	0/1
contig00638	2	0%	1/1
contig00639	4	0%	2/2
contig00641	3	0%	1/2
contig00642	3	0%	1/2
contig00644	4	0%	2/2
contig00645	2	0%	0/2
contig00646	1	0%	0/1
contig00647	4	0%	1/3
contig00648	8	0%	3/5
contig00649	1	0%	1/0
contig00651	3	0%	0/3
contig00652	1	0%	1/0
contig00653	10	0%	9/1
contig00654	5	0%	0/5
contig00655	2	0%	0/2
contig00657	1	0%	1/0
contig00659	12	0%	6/6
contig00660	8	0%	0/8
contig00662	16	0%	16/0
contig00663	1	0%	1/0
contig00666	1	0%	1/0
contig00669	2	0%	2/0
contig00670	1	0%	1/0
contig00671	7	0%	7/0
contig00672	1	0%	1/0
contig00674	3	0%	1/2
contig00675	8	0%	4/4
contig00676	2	0%	1/1
contig00678	1	0%	1/0
contig00680	2	0%	2/0
contig00683	2	0%	2/0
contig00685	1	0%	1/0
contig00686	2	0%	1/1
contig00687	3	0%	3/0
contig00688	1	0%	1/0
contig00690	1	0%	0/1
contig00691	4	0%	0/4
contig00692	1	0%	0/1
contig00693	5	0%	1/4
contig00694	2	0%	0/2
contig00697	1	0%	1/0
contig00700	33	0%	2/31
contig00702	3	0%	1/2
contig00703	4	0%	1/3
contig00704	1	0%	1/0
contig00705	5	0%	2/3
contig00706	136	0%	0/136
contig00707	7	0%	0/7
contig00708	1	0%	0/1
contig00709	8	0%	1/7
contig00710	1	0%	0/1
contig00711	1	0%	0/1
contig00712	1	0%	1/0
contig00715	1	0%	0/1
contig00716	2	0%	2/0
contig00718	4	0%	3/1
contig00720	1	0%	0/1
contig00721	3	0%	1/2
contig00722	1	0%	0/1
contig00723	1	0%	0/1
contig00724	1	0%	0/1
contig00725	2	0%	0/2
contig00726	2	0%	0/2
contig00727	16	0%	7/9
contig00728	1	0%	1/0
contig00729	4	0%	2/2
contig00731	1	0%	0/1
contig00732	3	0%	0/3
contig00733	1	0%	0/1
contig00734	2	0%	1/1
contig00735	5	0%	3/2
contig00736	7	0%	6/1
contig00737	12	0%	5/7
contig00738	7	0%	0/7
contig00739	3	0%	1/2
contig00740	2	0%	2/0
contig00741	1	0%	0/1
contig00742	3	0%	1/2
contig00743	11	0%	6/5
contig00744	3	0%	1/2
contig00746	1	0%	0/1
contig00748	15	0%	7/8
contig00750	4	0%	3/1
contig00751	8	0%	1/7
contig00752	1	0%	0/1
contig00753	2	0%	2/0
contig00754	5	0%	4/1
contig00755	1	0%	1/0
contig00756	4	0%	0/4
contig00757	1	0%	1/0
contig00759	2	0%	2/0
contig00761	1	0%	0/1
contig00763	1	0%	1/0
contig00764	4	0%	2/2
contig00765	1	0%	0/1
contig00766	1	0%	1/0
contig00769	3	0%	3/0
contig00770	4	0%	0/4
contig00771	4	0%	2/2
contig00772	3	0%	1/2
contig00773	1	0%	0/1
contig00774	6	0%	1/5
contig00775	2	0%	1/1
contig00776	3	0%	1/2
contig00777	2	0%	1/1
contig00779	2	0%	1/1
contig00782	9	0%	2/7
contig00783	6	0%	1/5
contig00787	2	0%	1/1
contig00788	1	0%	1/0
contig00789	3	0%	1/2
contig00791	1	0%	1/0
contig00792	1	0%	0/1
contig00795	1	0%	0/1
contig00797	6	0%	6/0
contig00798	3	0%	1/2
contig00803	1	0%	1/0
contig00804	2	0%	0/2
contig00805	3	0%	0/3
contig00806	1	0%	1/0
contig00807	2	0%	0/2
contig00811	4	0%	1/3
contig00812	3	0%	1/2
contig00814	2	0%	2/0
contig00815	1	0%	1/0
contig00816	2	0%	2/0
contig00817	6	0%	0/6
contig00818	2	0%	2/0
contig00819	8	0%	5/3
contig00820	9	0%	8/1
contig00822	2	0%	0/2
contig00823	3	0%	1/2
contig00824	5	0%	2/3
contig00826	3	0%	2/1
contig00827	1	0%	1/0
contig00828	3	0%	3/0
contig00829	1	0%	1/0
contig00830	6	0%	1/5
contig00831	1	0%	1/0
contig00832	2	0%	0/2
contig00833	10	0%	10/0
contig00834	1	0%	0/1
contig00835	1	0%	1/0
contig00836	4	0%	3/1
contig00837	2	0%	0/2
contig00838	2	0%	0/2
contig00839	2	0%	1/1
contig00840	4	0%	4/0
contig00841	2	0%	0/2
contig00842	1	0%	1/0
contig00844	2	0%	0/2
contig00845	2	0%	1/1
contig00846	3	0%	2/1
contig00848	1	0%	1/0
contig00850	1	0%	1/0
contig00853	22	0%	22/0
contig00854	2	0%	2/0
contig00855	2	0%	2/0
contig00856	2	0%	2/0
contig00857	1	0%	0/1
contig00859	1	0%	0/1
contig00861	1	0%	0/1
contig00862	1	0%	0/1
contig00865	4	0%	3/1
contig00866	2	0%	1/1
contig00867	10	0%	3/7
contig00868	3	0%	1/2
contig00869	1	0%	1/0
contig00870	13	0%	0/13
contig00872	6	0%	0/6
contig00875	4	0%	3/1
contig00876	2	0%	2/0
contig00877	1	0%	1/0
contig00878	2	0%	0/2
contig00880	2	0%	0/2
contig00881	2	0%	1/1
contig00884	28	0%	7/21
contig00886	2	0%	2/0
contig00887	1	0%	0/1
contig00888	3	0%	1/2
contig00891	1	0%	1/0
contig00892	2	0%	1/1
contig00893	1	0%	1/0
contig00894	3	0%	1/2
contig00895	1	0%	1/0
contig00896	1	0%	1/0
contig00898	2	0%	1/1
contig00899	4	0%	4/0
contig00900	2	0%	2/0
contig00901	19	0%	2/17
contig00902	1	0%	1/0
contig00903	2	0%	2/0
contig00905	2	0%	0/2
contig00908	2	0%	2/0
contig00909	1	0%	1/0
contig00910	2	0%	2/0
contig00911	9	0%	9/0
contig00912	2	0%	2/0
contig00913	1	0%	1/0
contig00915	39	0%	39/0
contig00916	8	0%	4/4
contig00918	1	0%	0/1
contig00919	4	0%	3/1
contig00920	6	0%	0/6
contig00921	3	0%	1/2
contig00923	1	0%	1/0
contig00924	8	0%	2/6
contig00926	2	0%	2/0
contig00928	2	0%	0/2
contig00929	14	0%	12/2
contig00931	2	0%	2/0
contig00932	1	0%	1/0
contig00933	1	0%	0/1
contig00934	1	0%	1/0
contig00935	4	0%	0/4
contig00936	4	0%	1/3
contig00938	2	0%	1/1
contig00942	1	0%	0/1
contig00943	1	0%	1/0
contig00944	5	0%	1/4
contig00945	4	0%	3/1
contig00946	1	0%	0/1
contig00950	1	0%	0/1
contig00951	4	0%	4/0
contig00952	4	0%	3/1
contig00953	1	0%	1/0
contig00954	1	0%	1/0
contig00955	2	0%	2/0
contig00960	2	0%	1/1
contig00961	3	0%	2/1
contig00963	3	0%	2/1
contig00967	1	0%	1/0
contig00968	6	0%	3/3
contig00969	3	0%	0/3
contig00970	1	0%	1/0
contig00971	1	0%	1/0
contig00972	3	0%	2/1
contig00973	1	0%	0/1
contig00974	2	0%	2/0
contig00977	1	0%	0/1
contig00978	2	0%	1/1
contig00979	1	0%	0/1
contig00980	117	0%	112/5
contig00983	1	0%	0/1
contig00984	1	0%	0/1
contig00985	2	0%	1/1
contig00987	1	0%	0/1
contig00988	2	0%	1/1
contig00989	12	0%	6/6
contig00992	1	0%	1/0
contig00994	1	0%	1/0
contig00995	4	0%	1/3
contig00996	3	0%	1/2
contig00997	1	0%	1/0
contig01000	1	0%	0/1
contig01003	2	0%	0/2
contig01005	3	0%	0/3
contig01006	5	0%	1/4
contig01007	9	0%	5/4
contig01010	3	0%	3/0
contig01011	1	0%	1/0
contig01012	4	0%	4/0
contig01014	1	0%	0/1
contig01015	2	0%	0/2
contig01018	2	0%	2/0
contig01019	1	0%	1/0
contig01020	1	0%	0/1
contig01021	1	0%	1/0
contig01022	1	0%	0/1
contig01025	4	0%	1/3
contig01027	3	0%	2/1
contig01028	2	0%	1/1
contig01029	4	0%	2/2
contig01031	1	0%	1/0
contig01033	3	0%	2/1
contig01035	1	0%	0/1
contig01038	2	0%	0/2
contig01041	4	0%	0/4
contig01042	3	0%	1/2
contig01046	1	0%	0/1
contig01047	4	0%	4/0
contig01048	2	0%	2/0
contig01049	2	0%	0/2
contig01050	2	0%	0/2
contig01053	2	0%	1/1
contig01055	5	0%	5/0
contig01057	11	0%	9/2
contig01058	1	0%	1/0
contig01059	1	0%	1/0
contig01060	9	0%	2/7
contig01061	1	0%	0/1
contig01063	3	0%	0/3
contig01064	5	0%	1/4
contig01066	2	0%	0/2
contig01067	1	0%	0/1
contig01069	1	0%	0/1
contig01070	2	0%	1/1
contig01073	1	0%	1/0
contig01074	5	0%	4/1
contig01076	4	0%	2/2
contig01077	5	0%	0/5
contig01078	12	0%	2/10
contig01079	15	0%	0/15
contig01080	1	0%	0/1
contig01081	1	0%	1/0
contig01082	5	0%	0/5
contig01083	3	0%	0/3
contig01084	2	0%	1/1
contig01089	1	0%	0/1
contig01090	2	0%	2/0
contig01091	4	0%	4/0
contig01093	5	0%	4/1
contig01094	3	0%	1/2
contig01095	3	0%	2/1
contig01096	4	0%	2/2
contig01099	1	0%	0/1
contig01101	3	0%	2/1
contig01102	4	0%	4/0
contig01103	1	0%	0/1
contig01104	2	0%	0/2
contig01105	1	0%	0/1
contig01106	2	0%	0/2
contig01107	1	0%	0/1
contig01108	4	0%	1/3
contig01109	2	0%	1/1
contig01110	2	0%	2/0
contig01113	1	0%	1/0
contig01115	4	0%	1/3
contig01116	4	0%	1/3
contig01117	2	0%	1/1
contig01118	4	0%	1/3
contig01119	56	0%	1/55
contig01120	2	0%	2/0
contig01124	5	0%	2/3
contig01125	1	0%	1/0
contig01126	1	0%	1/0
contig01127	3	0%	1/2
contig01129	15	0%	8/7
contig01130	23	0%	0/23
contig01133	2	0%	0/2
contig01134	3	0%	3/0
contig01135	1	0%	1/0
contig01138	5	0%	2/3
contig01140	3	0%	3/0
contig01141	3	0%	2/1
contig01142	1	0%	1/0
contig01144	5	0%	1/4
contig01145	1	0%	1/0
contig01146	1	0%	1/0
contig01148	1	0%	1/0
contig01151	31	0%	2/29
contig01154	2	0%	0/2
contig01155	9	0%	7/2
contig01159	5	0%	2/3
contig01160	14	0%	1/13
contig01161	1	0%	0/1
contig01164	19	0%	14/5
contig01165	1	0%	1/0
contig01166	2	0%	2/0
contig01167	3	0%	0/3
contig01168	3	0%	3/0
contig01170	5	0%	1/4
contig01171	2	0%	1/1
contig01172	1	0%	0/1
contig01173	1	0%	0/1
contig01175	4	0%	1/3
contig01176	2	0%	1/1
contig01177	3	0%	0/3
contig01178	1	0%	0/1
contig01179	3	0%	2/1
contig01180	2	0%	2/0
contig01181	2	0%	0/2
contig01183	23	0%	23/0
contig01184	6	0%	3/3
contig01185	5	0%	1/4
contig01186	1	0%	0/1
contig01188	6	0%	2/4
contig01189	1	0%	1/0
contig01190	1	0%	0/1
contig01192	1	0%	0/1
contig01195	29	0%	1/28
contig01199	2	0%	2/0
contig01201	1	0%	1/0
contig01202	1	0%	1/0
contig01203	3	0%	3/0
contig01204	1	0%	0/1
contig01205	2	0%	1/1
contig01206	45	0%	0/45
contig01211	2	0%	2/0
contig01213	1	0%	1/0
contig01214	2	0%	1/1
contig01215	1	0%	0/1
contig01216	2	0%	1/1
contig01217	1	0%	0/1
contig01218	2	0%	1/1
contig01220	1	0%	1/0
contig01222	4	0%	4/0
contig01223	3	0%	1/2
contig01224	5	0%	3/2
contig01227	2	0%	2/0
contig01228	4	0%	3/1
contig01229	1	0%	1/0
contig01231	10	0%	1/9
contig01233	2	0%	1/1
contig01238	1	0%	1/0
contig01239	3	0%	2/1
contig01240	4	0%	3/1
contig01241	31	0%	30/1
contig01242	4	0%	3/1
contig01243	2	0%	1/1
contig01244	1	0%	0/1
contig01245	1	0%	1/0
contig01247	5	0%	2/3
contig01248	2	0%	0/2
contig01249	7	0%	1/6
contig01250	4	0%	3/1
contig01251	4	0%	2/2
contig01255	1	0%	0/1
contig01256	3	0%	0/3
contig01261	1	0%	1/0
contig01262	1	0%	0/1
contig01263	2	0%	2/0
contig01265	1	0%	0/1
contig01266	2	0%	0/2
contig01267	1	0%	0/1
contig01268	1	0%	1/0
contig01270	1	0%	1/0
contig01273	1	0%	0/1
contig01274	1	0%	1/0
contig01275	1	0%	1/0
contig01276	4	0%	4/0
contig01277	2	0%	1/1
contig01278	1	0%	1/0
contig01281	8	0%	2/6
contig01284	18	0%	1/17
contig01286	2	0%	1/1
contig01288	5	0%	0/5
contig01289	1	0%	0/1
contig01290	1	0%	1/0
contig01292	2	0%	0/2
contig01295	1	0%	0/1
contig01296	3	0%	0/3
contig01297	2	0%	1/1
contig01299	1	0%	0/1
contig01300	1	0%	1/0
contig01301	23	0%	23/0
contig01302	2	0%	2/0
contig01303	41	0%	0/41
contig01304	5	0%	1/4
contig01309	1	0%	0/1
contig01312	2	0%	2/0
contig01313	14	0%	7/7
contig01315	4	0%	1/3
contig01316	1	0%	1/0
contig01318	1	0%	0/1
contig01321	1	0%	1/0
contig01325	1	0%	1/0
contig01326	3	0%	1/2
contig01327	2	0%	1/1
contig01329	6	0%	6/0
contig01332	1	0%	0/1
contig01333	2	0%	1/1
contig01334	2	0%	1/1
contig01335	1	0%	1/0
contig01336	1	0%	1/0
contig01337	4	0%	3/1
contig01340	1	0%	0/1
contig01341	3	0%	2/1
contig01342	5	0%	1/4
contig01343	2	0%	1/1
contig01344	2	0%	1/1
contig01345	2	0%	0/2
contig01346	3	0%	0/3
contig01347	4	0%	2/2
contig01348	5	0%	4/1
contig01349	2	0%	0/2
contig01350	3	0%	0/3
contig01351	3	0%	0/3
contig01352	2	0%	1/1
contig01353	2	0%	1/1
contig01354	1	0%	0/1
contig01356	1	0%	0/1
contig01362	4	0%	3/1
contig01363	2	0%	0/2
contig01364	2	0%	0/2
contig01365	6	0%	5/1
contig01367	2	0%	2/0
contig01370	1	0%	0/1
contig01371	1	0%	0/1
contig01376	538	0%	0/538
contig01377	2	0%	2/0
contig01378	13	0%	2/11
contig01381	5	0%	5/0
contig01382	6	0%	6/0
contig01384	1	0%	1/0
contig01385	1	0%	1/0
contig01386	9	0%	8/1
contig01389	1	0%	0/1
contig01391	1	0%	0/1
contig01392	4	0%	1/3
contig01396	2	0%	0/2
contig01399	35	0%	1/34
contig01401	1	0%	0/1
contig01403	1	0%	1/0
contig01406	3	0%	3/0
contig01407	1	0%	1/0
contig01409	1	0%	1/0
contig01410	1	0%	0/1
contig01411	5	0%	2/3
contig01413	2	0%	2/0
contig01415	51	0%	4/47
contig01417	1	0%	0/1
contig01418	7	0%	4/3
contig01419	8	0%	0/8
contig01421	2	0%	1/1
contig01423	1	0%	0/1
contig01425	4	0%	1/3
contig01426	3	0%	1/2
contig01428	1	0%	1/0
contig01429	4	0%	0/4
contig01430	8	0%	3/5
contig01432	34	0%	0/34
contig01433	7	0%	0/7
contig01435	1	0%	1/0
contig01436	1	0%	0/1
contig01438	1	0%	1/0
contig01439	1	0%	1/0
contig01441	3	0%	1/2
contig01442	4	0%	2/2
contig01443	3	0%	0/3
contig01444	1	0%	1/0
contig01445	1	0%	0/1
contig01447	2	0%	1/1
contig01453	3	0%	3/0
contig01455	8	0%	6/2
contig01456	83	0%	1/82
contig01457	4	0%	0/4
contig01458	26	0%	15/11
contig01460	1	0%	0/1
contig01462	2	0%	2/0
contig01463	1	0%	0/1
contig01465	2	0%	1/1
contig01466	2	0%	1/1
contig01468	2	0%	2/0
contig01469	4	0%	3/1
contig01470	2	0%	0/2
contig01471	1	0%	0/1
contig01472	2	0%	0/2
contig01473	2	0%	1/1
contig01474	1	0%	1/0
contig01475	3	0%	2/1
contig01476	4	0%	3/1
contig01479	57	0%	56/1
contig01480	13	0%	0/13
contig01481	2	0%	1/1
contig01482	2	0%	2/0
contig01484	8	0%	7/1
contig01485	1	0%	1/0
contig01486	1	0%	0/1
contig01490	3	0%	2/1
contig01491	1	0%	0/1
contig01494	2	0%	2/0
contig01495	2	0%	1/1
contig01497	13	0%	2/11
contig01498	2	0%	1/1
contig01499	5	0%	3/2
contig01500	4	0%	1/3
contig01501	1	0%	1/0
contig01503	12	0%	2/10
contig01504	1	0%	1/0
contig01512	2	0%	1/1
contig01513	2	0%	0/2
contig01515	4	0%	3/1
contig01516	32	0%	20/12
contig01517	1	0%	1/0
contig01518	1	0%	1/0
contig01519	1	0%	1/0
contig01522	6	0%	4/2
contig01524	1	0%	1/0
contig01525	8	0%	3/5
contig01526	1	0%	0/1
contig01527	1	0%	1/0
contig01529	277	0%	0/277
contig01530	2	0%	0/2
contig01531	1	0%	1/0
contig01532	4	0%	1/3
contig01533	2	0%	0/2
contig01534	1	0%	1/0
contig01535	4	0%	1/3
contig01537	1	0%	1/0
contig01538	2791	0.02%	930/1861
contig01539	1	0%	0/1
contig01540	6	0%	4/2
contig01541	2	0%	0/2
contig01542	1	0%	1/0
contig01543	4	0%	1/3
contig01545	6	0%	5/1
contig01546	24	0%	21/3
contig01547	2	0%	2/0
contig01548	1	0%	0/1
contig01551	2	0%	0/2
contig01553	1	0%	1/0
contig01554	2	0%	2/0
contig01555	312	0%	1/311
contig01556	3	0%	3/0
contig01560	3	0%	1/2
contig01561	1	0%	0/1
contig01563	1	0%	0/1
contig01564	5	0%	4/1
contig01565	1	0%	1/0
contig01566	10	0%	4/6
contig01568	4	0%	1/3
contig01569	3	0%	1/2
contig01571	2	0%	2/0
contig01573	3	0%	1/2
contig01574	1	0%	0/1
contig01575	1	0%	1/0
contig01579	1	0%	0/1
contig01580	1	0%	0/1
contig01582	3	0%	2/1
contig01583	24	0%	1/23
contig01586	4	0%	0/4
contig01587	1	0%	0/1
contig01588	2	0%	2/0
contig01589	1	0%	1/0
contig01594	4	0%	1/3
contig01596	5	0%	2/3
contig01597	4	0%	0/4
contig01599	4	0%	3/1
contig01601	1	0%	1/0
contig01607	5	0%	2/3
contig01608	1	0%	0/1
contig01609	7	0%	3/4
contig01611	1	0%	1/0
contig01612	1	0%	1/0
contig01614	1	0%	0/1
contig01615	4	0%	2/2
contig01616	12	0%	12/0
contig01617	3	0%	2/1
contig01618	4	0%	2/2
contig01619	2	0%	2/0
contig01620	3	0%	1/2
contig01621	1	0%	0/1
contig01625	3	0%	2/1
contig01628	2	0%	0/2
contig01630	401	0%	0/401
contig01633	1	0%	1/0
contig01635	2	0%	2/0
contig01636	7	0%	5/2
contig01638	1	0%	1/0
contig01641	1	0%	0/1
contig01642	28	0%	23/5
contig01643	4	0%	3/1
contig01647	7	0%	5/2
contig01649	2	0%	1/1
contig01650	1	0%	0/1
contig01652	1	0%	0/1
contig01653	5	0%	2/3
contig01654	4	0%	2/2
contig01655	2	0%	1/1
contig01657	1	0%	1/0
contig01660	5	0%	3/2
contig01661	3	0%	0/3
contig01662	3	0%	1/2
contig01663	1	0%	0/1
contig01664	2	0%	2/0
contig01665	4	0%	1/3
contig01666	4	0%	0/4
contig01669	3	0%	3/0
contig01670	4	0%	1/3
contig01671	1	0%	1/0
contig01675	1	0%	0/1
contig01676	1	0%	0/1
contig01677	5	0%	3/2
contig01679	2	0%	0/2
contig01680	2	0%	2/0
contig01681	1	0%	1/0
contig01683	4	0%	0/4
contig01684	1	0%	1/0
contig01685	9	0%	9/0
contig01686	8	0%	8/0
contig01687	8	0%	8/0
contig01688	2	0%	0/2
contig01689	1	0%	1/0
contig01690	3	0%	0/3
contig01692	2	0%	1/1
contig01694	3	0%	3/0
contig01695	3	0%	2/1
contig01697	11	0%	11/0
contig01700	10	0%	1/9
contig01702	10	0%	5/5
contig01703	1	0%	1/0
contig01704	1	0%	1/0
contig01706	7	0%	7/0
contig01708	4	0%	4/0
contig01710	1	0%	1/0
contig01711	6	0%	0/6
contig01712	2	0%	2/0
contig01714	5	0%	1/4
contig01716	1	0%	0/1
contig01720	2	0%	0/2
contig01723	2	0%	2/0
contig01727	1	0%	0/1
contig01729	6	0%	6/0
contig01730	1	0%	0/1
contig01732	2	0%	0/2
contig01734	10	0%	1/9
contig01735	1	0%	0/1
contig01738	3	0%	1/2
contig01739	1	0%	0/1
contig01740	3	0%	3/0
contig01741	1	0%	1/0
contig01742	3	0%	0/3
contig01743	1	0%	0/1
contig01746	1	0%	0/1
contig01747	1	0%	0/1
contig01748	12	0%	7/5
contig01750	2	0%	1/1
contig01752	8	0%	8/0
contig01754	4	0%	3/1
contig01756	1	0%	0/1
contig01757	3	0%	0/3
contig01758	1	0%	1/0
contig01760	3	0%	1/2
contig01762	1	0%	1/0
contig01763	2	0%	2/0
contig01764	46	0%	2/44
contig01765	7	0%	6/1
contig01766	1	0%	1/0
contig01769	1	0%	0/1
contig01773	1	0%	0/1
contig01775	2	0%	2/0
contig01778	3	0%	1/2
contig01779	9	0%	7/2
contig01781	1	0%	1/0
contig01782	3	0%	0/3
contig01784	5	0%	5/0
contig01785	6	0%	4/2
contig01786	5	0%	4/1
contig01788	4	0%	0/4
contig01790	3	0%	1/2
contig01791	1	0%	0/1
contig01793	1	0%	1/0
contig01794	29	0%	13/16
contig01796	3	0%	1/2
contig01797	1	0%	0/1
contig01798	8	0%	0/8
contig01799	3	0%	1/2
contig01801	2	0%	0/2
contig01802	2	0%	1/1
contig01803	7	0%	4/3
contig01805	1	0%	0/1
contig01807	1005	0.01%	0/1005
contig01809	3	0%	2/1
contig01811	49	0%	49/0
contig01813	6	0%	5/1
contig01814	9	0%	2/7
contig01816	1	0%	1/0
contig01817	11	0%	6/5
contig01819	1	0%	1/0
contig01820	1	0%	0/1
contig01824	7	0%	3/4
contig01825	3	0%	3/0
contig01827	4	0%	2/2
contig01828	4	0%	1/3
contig01829	1	0%	1/0
contig01830	1	0%	1/0
contig01831	1	0%	1/0
contig01832	6	0%	2/4
contig01833	3	0%	2/1
contig01834	1	0%	0/1
contig01835	3	0%	3/0
contig01837	1	0%	0/1
contig01838	1	0%	0/1
contig01839	100	0%	92/8
contig01841	6	0%	6/0
contig01843	1	0%	0/1
contig01844	4	0%	3/1
contig01845	1	0%	0/1
contig01848	3	0%	1/2
contig01849	1	0%	1/0
contig01850	2	0%	0/2
contig01851	6	0%	4/2
contig01852	4	0%	2/2
contig01857	9	0%	1/8
contig01858	3	0%	0/3
contig01861	6	0%	2/4
contig01862	1	0%	1/0
contig01863	27	0%	13/14
contig01864	1	0%	0/1
contig01865	1	0%	0/1
contig01867	1	0%	0/1
contig01868	5	0%	2/3
contig01870	4	0%	4/0
contig01871	1	0%	1/0
contig01872	45	0%	39/6
contig01874	3	0%	2/1
contig01876	1	0%	1/0
contig01877	2	0%	1/1
contig01878	1	0%	1/0
contig01880	2	0%	2/0
contig01881	131	0%	35/96
contig01883	1	0%	0/1
contig01885	1	0%	0/1
contig01886	4	0%	2/2
contig01887	1	0%	0/1
contig01891	1	0%	1/0
contig01892	10	0%	8/2
contig01895	3	0%	1/2
contig01896	1	0%	0/1
contig01897	2	0%	2/0
contig01898	1	0%	1/0
contig01900	2	0%	0/2
contig01902	6	0%	0/6
contig01903	1	0%	0/1
contig01904	9	0%	8/1
contig01906	2	0%	2/0
contig01907	2	0%	0/2
contig01908	2	0%	1/1
contig01910	18	0%	0/18
contig01914	1	0%	1/0
contig01915	2	0%	1/1
contig01916	10	0%	0/10
contig01918	7	0%	6/1
contig01919	3	0%	2/1
contig01920	5	0%	3/2
contig01921	4	0%	3/1
contig01924	4	0%	3/1
contig01926	1	0%	1/0
contig01927	2	0%	2/0
contig01932	2	0%	2/0
contig01933	5	0%	4/1
contig01936	2	0%	2/0
contig01937	1	0%	1/0
contig01938	2	0%	2/0
contig01939	1	0%	1/0
contig01940	2	0%	2/0
contig01944	2	0%	1/1
contig01945	3	0%	1/2
contig01947	4	0%	1/3
contig01950	12	0%	0/12
contig01951	13	0%	4/9
contig01952	1	0%	1/0
contig01958	1	0%	1/0
contig01959	3	0%	2/1
contig01960	1	0%	0/1
contig01961	4	0%	0/4
contig01962	4	0%	2/2
contig01965	11	0%	8/3
contig01967	1	0%	1/0
contig01969	3	0%	0/3
contig01971	8	0%	0/8
contig01973	2	0%	1/1
contig01976	1	0%	0/1
contig01977	5	0%	1/4
contig01978	2	0%	1/1
contig01979	1	0%	1/0
contig01981	4	0%	0/4
contig01982	12	0%	0/12
contig01984	3	0%	2/1
contig01985	3	0%	0/3
contig01987	3	0%	3/0
contig01988	1	0%	0/1
contig01990	1	0%	1/0
contig01992	1	0%	1/0
contig01993	5	0%	3/2
contig01995	1	0%	1/0
contig01997	1	0%	1/0
contig01999	26	0%	26/0
contig02000	1	0%	0/1
contig02002	3	0%	2/1
contig02004	2	0%	2/0
contig02009	2	0%	1/1
contig02010	1	0%	1/0
contig02011	1	0%	1/0
contig02012	1	0%	1/0
contig02013	3	0%	1/2
contig02014	1	0%	0/1
contig02015	1	0%	1/0
contig02016	6	0%	3/3
contig02019	1	0%	0/1
contig02021	1	0%	0/1
contig02025	3	0%	3/0
contig02031	10	0%	6/4
contig02032	4	0%	4/0
contig02033	1	0%	0/1
contig02035	1	0%	1/0
contig02037	1	0%	1/0
contig02040	4	0%	2/2
contig02043	2	0%	1/1
contig02045	2	0%	0/2
contig02046	2	0%	1/1
contig02047	1	0%	0/1
contig02048	5	0%	2/3
contig02051	1	0%	1/0
contig02053	2	0%	1/1
contig02054	1	0%	1/0
contig02056	5	0%	3/2
contig02057	3	0%	3/0
contig02058	1	0%	1/0
contig02060	4	0%	1/3
contig02061	13	0%	12/1
contig02062	3	0%	3/0
contig02064	3	0%	0/3
contig02065	2	0%	0/2
contig02066	2	0%	0/2
contig02067	1	0%	1/0
contig02069	2	0%	1/1
contig02071	1	0%	0/1
contig02073	3	0%	0/3
contig02079	1	0%	1/0
contig02080	1	0%	1/0
contig02082	1	0%	1/0
contig02083	18	0%	0/18
contig02084	2	0%	1/1
contig02087	1	0%	0/1
contig02088	2	0%	2/0
contig02089	14	0%	13/1
contig02090	4	0%	3/1
contig02091	4	0%	3/1
contig02092	6	0%	2/4
contig02094	2	0%	0/2
contig02096	2	0%	0/2
contig02099	1	0%	1/0
contig02100	147	0%	0/147
contig02101	2	0%	2/0
contig02102	1	0%	1/0
contig02104	2	0%	0/2
contig02105	9	0%	8/1
contig02106	7	0%	5/2
contig02108	8	0%	6/2
contig02110	9	0%	6/3
contig02111	1	0%	0/1
contig02112	1	0%	0/1
contig02113	7	0%	4/3
contig02115	2	0%	2/0
contig02116	2	0%	0/2
contig02118	3	0%	3/0
contig02121	1	0%	0/1
contig02122	1	0%	1/0
contig02123	2	0%	0/2
contig02124	15	0%	3/12
contig02125	1	0%	1/0
contig02128	2	0%	1/1
contig02129	7	0%	6/1
contig02130	4	0%	2/2
contig02131	1	0%	1/0
contig02132	3	0%	1/2
contig02133	3	0%	2/1
contig02134	2	0%	1/1
contig02136	1	0%	0/1
contig02140	1	0%	0/1
contig02141	2	0%	2/0
contig02142	2	0%	2/0
contig02144	5	0%	3/2
contig02146	2	0%	1/1
contig02147	2	0%	2/0
contig02148	8	0%	3/5
contig02149	2	0%	2/0
contig02150	2	0%	2/0
contig02151	4	0%	0/4
contig02153	2	0%	1/1
contig02156	1	0%	1/0
contig02158	1	0%	1/0
contig02160	2	0%	0/2
contig02161	1	0%	1/0
contig02163	1	0%	0/1
contig02164	3	0%	1/2
contig02165	1	0%	0/1
contig02166	3	0%	2/1
contig02168	1	0%	0/1
contig02169	3	0%	1/2
contig02170	2	0%	0/2
contig02173	1	0%	0/1
contig02174	72	0%	72/0
contig02175	1	0%	1/0
contig02176	1	0%	1/0
contig02177	2	0%	0/2
contig02178	1	0%	0/1
contig02179	2	0%	2/0
contig02180	1	0%	0/1
contig02182	14	0%	14/0
contig02183	65	0%	0/65
contig02184	1	0%	1/0
contig02185	1	0%	0/1
contig02186	1	0%	1/0
contig02187	2	0%	2/0
contig02188	2	0%	2/0
contig02189	4	0%	2/2
contig02192	4	0%	0/4
contig02194	1	0%	1/0
contig02195	2	0%	0/2
contig02196	3	0%	3/0
contig02197	6	0%	5/1
contig02199	6	0%	4/2
contig02201	4	0%	2/2
contig02206	1	0%	1/0
contig02208	1	0%	1/0
contig02212	2	0%	1/1
contig02214	1	0%	1/0
contig02217	1	0%	0/1
contig02219	1	0%	0/1
contig02221	1	0%	0/1
contig02222	3	0%	0/3
contig02228	1	0%	0/1
contig02229	3	0%	2/1
contig02232	3	0%	1/2
contig02233	1	0%	0/1
contig02234	2	0%	0/2
contig02235	140	0%	140/0
contig02237	4	0%	2/2
contig02238	5	0%	1/4
contig02241	1	0%	0/1
contig02245	6	0%	3/3
contig02246	1	0%	1/0
contig02247	4	0%	1/3
contig02248	2	0%	0/2
contig02251	1	0%	1/0
contig02252	1	0%	1/0
contig02253	1	0%	1/0
contig02254	8	0%	5/3
contig02255	1	0%	1/0
contig02257	1	0%	0/1
contig02258	1	0%	1/0
contig02259	3	0%	0/3
contig02261	3	0%	2/1
contig02262	1	0%	1/0
contig02263	1	0%	0/1
contig02266	3	0%	2/1
contig02267	7	0%	7/0
contig02269	1	0%	1/0
contig02270	4	0%	3/1
contig02272	2	0%	2/0
contig02273	2	0%	1/1
contig02274	3	0%	1/2
contig02276	2	0%	0/2
contig02277	2	0%	1/1
contig02278	6	0%	6/0
contig02280	3	0%	2/1
contig02281	5	0%	2/3
contig02282	4	0%	0/4
contig02283	1	0%	0/1
contig02285	71	0%	70/1
contig02288	1	0%	0/1
contig02289	2	0%	2/0
contig02292	5	0%	1/4
contig02295	1	0%	0/1
contig02296	4	0%	2/2
contig02298	1	0%	1/0
contig02299	1	0%	1/0
contig02302	2	0%	1/1
contig02304	1	0%	1/0
contig02305	8	0%	7/1
contig02306	3	0%	3/0
contig02309	1	0%	1/0
contig02311	3	0%	1/2
contig02312	2	0%	1/1
contig02314	1	0%	0/1
contig02315	3	0%	3/0
contig02317	1	0%	0/1
contig02320	6	0%	2/4
contig02321	10	0%	3/7
contig02322	8	0%	8/0
contig02324	1	0%	1/0
contig02325	4	0%	0/4
contig02326	6	0%	5/1
contig02332	4	0%	4/0
contig02333	5	0%	5/0
contig02334	2	0%	2/0
contig02335	1	0%	0/1
contig02336	1	0%	0/1
contig02337	1	0%	1/0
contig02338	6	0%	6/0
contig02340	4	0%	0/4
contig02343	1	0%	1/0
contig02345	2	0%	1/1
contig02347	7	0%	7/0
contig02355	3	0%	2/1
contig02357	2	0%	1/1
contig02358	5	0%	4/1
contig02359	1	0%	0/1
contig02360	31	0%	1/30
contig02361	7	0%	2/5
contig02362	1	0%	1/0
contig02366	4	0%	4/0
contig02367	4	0%	1/3
contig02368	26	0%	25/1
contig02369	4	0%	1/3
contig02371	1	0%	1/0
contig02372	4	0%	0/4
contig02377	1	0%	1/0
contig02380	2	0%	1/1
contig02381	8	0%	7/1
contig02382	3	0%	0/3
contig02384	1	0%	1/0
contig02388	1	0%	1/0
contig02390	3	0%	0/3
contig02391	1	0%	1/0
contig02392	1	0%	1/0
contig02394	2	0%	0/2
contig02396	1	0%	1/0
contig02397	2	0%	1/1
contig02398	3	0%	0/3
contig02399	1	0%	1/0
contig02400	4	0%	2/2
contig02401	2	0%	2/0
contig02402	2	0%	1/1
contig02406	2	0%	2/0
contig02410	3	0%	3/0
contig02412	2	0%	2/0
contig02415	1	0%	1/0
contig02416	1	0%	0/1
contig02417	2	0%	0/2
contig02422	2	0%	2/0
contig02423	6	0%	0/6
contig02424	2	0%	0/2
contig02426	3	0%	3/0
contig02427	1	0%	0/1
contig02431	1	0%	1/0
contig02432	7	0%	0/7
contig02434	1	0%	0/1
contig02436	1	0%	0/1
contig02438	1	0%	1/0
contig02439	2	0%	1/1
contig02440	1	0%	0/1
contig02441	2	0%	1/1
contig02442	1	0%	1/0
contig02449	4	0%	0/4
contig02451	67	0%	0/67
contig02453	2	0%	2/0
contig02454	2	0%	0/2
contig02457	2	0%	2/0
contig02462	1	0%	1/0
contig02463	19	0%	0/19
contig02464	1	0%	1/0
contig02465	1	0%	0/1
contig02467	2	0%	2/0
contig02468	2	0%	2/0
contig02469	5	0%	2/3
contig02472	1	0%	0/1
contig02473	20	0%	20/0
contig02474	3	0%	2/1
contig02475	2	0%	2/0
contig02476	3	0%	1/2
contig02477	9	0%	8/1
contig02478	5	0%	1/4
contig02482	3	0%	3/0
contig02483	1	0%	1/0
contig02484	2	0%	1/1
contig02486	1	0%	0/1
contig02487	1	0%	0/1
contig02488	2	0%	1/1
contig02489	4	0%	2/2
contig02490	2	0%	2/0
contig02493	3	0%	0/3
contig02495	1	0%	1/0
contig02497	1	0%	1/0
contig02501	187	0%	186/1
contig02505	2	0%	2/0
contig02506	10	0%	4/6
contig02511	2	0%	0/2
contig02512	2	0%	0/2
contig02514	1	0%	1/0
contig02515	1	0%	1/0
contig02516	1	0%	1/0
contig02517	2	0%	2/0
contig02518	2	0%	1/1
contig02519	4	0%	1/3
contig02521	2	0%	2/0
contig02522	1	0%	1/0
contig02523	2	0%	1/1
contig02525	2	0%	2/0
contig02526	3	0%	3/0
contig02527	1	0%	0/1
contig02529	136	0%	0/136
contig02531	1	0%	1/0
contig02534	2	0%	0/2
contig02536	3	0%	3/0
contig02537	2	0%	1/1
contig02540	4	0%	1/3
contig02541	9	0%	6/3
contig02542	1	0%	1/0
contig02544	1	0%	0/1
contig02546	4	0%	3/1
contig02547	5	0%	4/1
contig02548	5	0%	5/0
contig02550	1	0%	0/1
contig02551	1	0%	0/1
contig02552	2	0%	1/1
contig02554	8	0%	8/0
contig02556	4	0%	3/1
contig02558	3	0%	3/0
contig02559	2	0%	1/1
contig02561	1	0%	1/0
contig02562	7	0%	5/2
contig02563	1	0%	0/1
contig02564	3	0%	3/0
contig02566	4	0%	3/1
contig02567	3	0%	1/2
contig02568	8	0%	0/8
contig02569	4	0%	3/1
contig02570	1	0%	0/1
contig02572	3	0%	1/2
contig02575	2	0%	0/2
contig02577	3	0%	2/1
contig02578	2	0%	1/1
contig02579	1	0%	1/0
contig02581	2	0%	1/1
contig02590	1	0%	0/1
contig02592	1	0%	0/1
contig02595	1	0%	0/1
contig02596	3	0%	2/1
contig02597	11	0%	2/9
contig02599	1	0%	0/1
contig02603	2	0%	2/0
contig02604	11	0%	1/10
contig02605	2	0%	1/1
contig02606	1	0%	0/1
contig02607	1	0%	1/0
contig02608	4	0%	1/3
contig02609	1	0%	1/0
contig02610	387	0%	1/386
contig02612	3	0%	1/2
contig02613	3	0%	2/1
contig02614	3	0%	0/3
contig02615	1	0%	1/0
contig02616	30	0%	0/30
contig02617	2	0%	0/2
contig02618	55	0%	0/55
contig02619	1	0%	1/0
contig02620	1	0%	0/1
contig02622	1	0%	0/1
contig02623	2	0%	0/2
contig02624	4	0%	2/2
contig02625	1	0%	0/1
contig02628	9	0%	3/6
contig02630	1	0%	0/1
contig02633	2	0%	1/1
contig02635	6	0%	0/6
contig02637	6	0%	0/6
contig02638	6	0%	1/5
contig02639	4	0%	3/1
contig02641	12	0%	7/5
contig02642	1	0%	1/0
contig02643	4	0%	0/4
contig02644	1	0%	0/1
contig02645	39	0%	0/39
contig02647	4	0%	0/4
contig02649	2	0%	0/2
contig02650	1	0%	1/0
contig02653	2	0%	0/2
contig02659	1	0%	0/1
contig02660	1	0%	0/1
contig02662	3	0%	2/1
contig02663	2	0%	1/1
contig02664	1	0%	0/1
contig02665	1	0%	1/0
contig02666	1	0%	0/1
contig02670	4	0%	2/2
contig02672	2	0%	0/2
contig02674	1	0%	1/0
contig02675	1	0%	1/0
contig02676	1	0%	1/0
contig02679	1	0%	1/0
contig02681	2	0%	1/1
contig02682	1	0%	0/1
contig02683	2	0%	2/0
contig02684	2	0%	2/0
contig02685	1	0%	1/0
contig02686	2	0%	1/1
contig02687	1	0%	1/0
contig02688	6	0%	6/0
contig02692	1	0%	0/1
contig02694	4	0%	0/4
contig02695	1	0%	1/0
contig02697	1	0%	1/0
contig02698	2	0%	2/0
contig02700	3	0%	2/1
contig02702	1	0%	0/1
contig02706	1	0%	0/1
contig02709	2	0%	2/0
contig02710	4	0%	1/3
contig02711	3	0%	1/2
contig02712	1	0%	1/0
contig02713	1	0%	1/0
contig02714	2	0%	1/1
contig02716	2	0%	1/1
contig02717	5	0%	3/2
contig02718	2	0%	0/2
contig02720	1	0%	0/1
contig02721	2	0%	0/2
contig02726	4	0%	3/1
contig02728	1	0%	1/0
contig02729	1	0%	1/0
contig02731	1	0%	0/1
contig02733	1	0%	1/0
contig02735	1	0%	1/0
contig02738	2	0%	1/1
contig02739	3	0%	1/2
contig02742	20	0%	3/17
contig02745	3	0%	2/1
contig02747	8	0%	5/3
contig02748	3	0%	2/1
contig02749	3	0%	2/1
contig02750	3	0%	2/1
contig02751	1	0%	1/0
contig02753	2	0%	2/0
contig02754	1	0%	1/0
contig02755	1	0%	0/1
contig02756	3	0%	3/0
contig02757	7	0%	6/1
contig02760	3	0%	2/1
contig02763	2	0%	0/2
contig02764	13	0%	1/12
contig02765	16	0%	4/12
contig02766	3	0%	2/1
contig02768	3	0%	1/2
contig02774	5	0%	1/4
contig02775	3	0%	3/0
contig02777	16	0%	2/14
contig02778	7	0%	1/6
contig02782	1	0%	1/0
contig02783	5	0%	4/1
contig02784	2	0%	0/2
contig02786	1	0%	0/1
contig02790	1	0%	1/0
contig02792	2	0%	2/0
contig02793	2	0%	2/0
contig02794	6	0%	4/2
contig02804	2	0%	0/2
contig02806	3	0%	2/1
contig02807	54	0%	0/54
contig02808	2	0%	0/2
contig02809	1	0%	1/0
contig02811	2	0%	0/2
contig02813	2	0%	1/1
contig02814	8	0%	0/8
contig02816	3	0%	3/0
contig02820	1	0%	1/0
contig02821	2	0%	2/0
contig02822	4	0%	2/2
contig02823	3	0%	0/3
contig02825	1	0%	1/0
contig02827	4	0%	3/1
contig02829	2	0%	0/2
contig02831	1	0%	0/1
contig02832	1	0%	1/0
contig02836	21	0%	13/8
contig02837	1	0%	0/1
contig02838	11	0%	0/11
contig02840	3	0%	1/2
contig02842	6	0%	4/2
contig02846	3	0%	1/2
contig02848	1	0%	1/0
contig02850	1	0%	0/1
contig02851	4	0%	3/1
contig02852	14	0%	10/4
contig02855	6	0%	3/3
contig02856	2	0%	1/2
contig02857	2	0%	1/1
contig02858	1	0%	0/1
contig02859	2	0%	1/1
contig02860	4	0%	1/3
contig02862	1	0%	1/0
contig02863	2	0%	2/0
contig02864	1	0%	0/1
contig02865	13	0%	3/10
contig02868	2	0%	2/0
contig02869	7	0%	5/2
contig02870	1	0%	0/1
contig02871	3	0%	3/0
contig02872	1	0%	1/0
contig02873	2	0%	1/1
contig02874	2	0%	1/1
contig02877	1	0%	1/0
contig02878	3	0%	3/0
contig02879	5	0%	5/0
contig02882	9	0%	7/2
contig02883	1	0%	0/1
contig02884	4	0%	0/4
contig02886	1	0%	1/0
contig02889	3	0%	2/1
contig02892	1	0%	0/1
contig02894	5	0%	0/5
contig02899	3	0%	2/1
contig02900	1	0%	1/0
contig02901	1	0%	0/1
contig02904	9	0%	2/7
contig02905	9	0%	4/5
contig02907	2	0%	1/1
contig02908	8	0%	0/8
contig02916	50	0%	50/0
contig02917	3	0%	2/1
contig02918	2	0%	0/2
contig02921	3	0%	2/1
contig02922	3	0%	2/1
contig02923	2	0%	0/2
contig02924	2	0%	2/0
contig02925	647	0.01%	647/0
contig02926	2	0%	2/0
contig02927	5	0%	0/5
contig02929	1	0%	1/0
contig02930	1	0%	0/1
contig02931	1	0%	0/1
contig02932	1	0%	1/0
contig02935	1	0%	1/0
contig02937	2	0%	2/0
contig02938	1	0%	0/1
contig02939	2	0%	0/2
contig02940	14	0%	5/9
contig02941	1	0%	0/1
contig02942	1	0%	0/1
contig02943	4	0%	4/0
contig02944	6	0%	2/4
contig02945	1	0%	0/1
contig02947	237	0%	2/235
contig02948	20	0%	10/10
contig02949	1	0%	0/1
contig02952	3	0%	2/1
contig02953	6	0%	6/0
contig02955	1	0%	0/1
contig02957	2	0%	2/0
contig02959	3	0%	1/2
contig02960	1	0%	0/1
contig02961	1	0%	0/1
contig02962	1	0%	0/1
contig02964	1	0%	1/0
contig02965	6	0%	0/6
contig02966	2	0%	2/0
contig02969	4	0%	3/1
contig02971	2	0%	0/2
contig02973	2	0%	0/2
contig02974	58	0%	53/5
contig02975	4	0%	0/4
contig02978	1	0%	1/0
contig02979	1	0%	1/0
contig02980	7	0%	0/7
contig02987	2	0%	1/1
contig02988	7	0%	7/0
contig02989	2	0%	0/2
contig02991	1	0%	0/1
contig02995	10	0%	0/10
contig02998	1	0%	0/1
contig03000	8	0%	8/0
contig03001	4	0%	3/1
contig03002	8	0%	3/5
contig03005	2	0%	1/1
contig03006	1	0%	0/1
contig03008	1	0%	1/0
contig03010	3	0%	2/1
contig03012	4	0%	4/0
contig03013	1	0%	0/1
contig03014	2	0%	2/0
contig03015	1	0%	1/0
contig03016	1	0%	0/1
contig03017	1	0%	0/1
contig03018	3	0%	1/2
contig03020	3	0%	2/1
contig03022	2	0%	2/0
contig03023	3	0%	0/3
contig03024	1	0%	0/1
contig03025	1	0%	0/1
contig03027	5	0%	5/0
contig03030	2	0%	0/2
contig03031	1	0%	0/1
contig03034	1	0%	1/0
contig03035	1	0%	1/0
contig03038	2	0%	2/0
contig03040	1	0%	0/1
contig03042	2	0%	0/2
contig03043	8	0%	3/5
contig03044	2	0%	1/1
contig03045	2	0%	0/2
contig03047	1	0%	1/0
contig03049	3	0%	2/1
contig03050	2	0%	2/0
contig03052	1	0%	1/0
contig03055	16	0%	0/16
contig03056	1	0%	0/1
contig03058	3	0%	0/3
contig03059	2	0%	1/1
contig03061	2	0%	2/0
contig03062	3	0%	3/0
contig03064	1	0%	0/1
contig03065	1	0%	1/0
contig03066	3842	0.03%	2/3840
contig03068	4	0%	2/2
contig03069	11	0%	2/9
contig03070	6	0%	6/0
contig03072	1	0%	1/0
contig03074	1	0%	1/0
contig03075	2	0%	0/2
contig03077	4	0%	3/1
contig03078	5	0%	3/2
contig03083	2	0%	2/0
contig03084	1	0%	1/0
contig03085	1	0%	1/0
contig03086	1	0%	0/1
contig03087	3	0%	0/3
contig03088	1	0%	0/1
contig03090	3	0%	2/1
contig03091	2	0%	1/1
contig03093	1	0%	1/0
contig03094	3	0%	0/3
contig03095	4	0%	3/1
contig03098	8	0%	2/6
contig03099	4	0%	4/0
contig03101	249	0%	59/190
contig03103	2	0%	1/1
contig03105	1	0%	0/1
contig03106	1	0%	0/1
contig03107	4	0%	1/3
contig03109	2	0%	2/0
contig03110	1	0%	1/0
contig03111	3	0%	3/0
contig03115	1	0%	1/0
contig03117	2	0%	1/1
[truncated: 63,536 more rows]
