# Supplementary material for: Identification of Novel miRNAs and miRNA Expression Profiling in Wheat Hybrid Necrosis
Source: PLoS One. 2015 Feb 23;10(2):e0117507. doi: 10.1371/journal.pone.0117507 (PMC4338152; doi:10.1371/journal.pone.0117507)
Supplement: S4 Table — (XLSX) [file pone.0117507.s007.xlsx]

## Sheet: Sheet1
Seq1	Seq2	TotScore	Tot_Energy	Max_Score	Max_Energy	Strand	Len1	Len2	Positions
miR396	gi|440657117|gb|HE862564.1|HE862564	300	-34.88	150	-18.27	15181076	21	580	356	386
miR396	gi|440656985|gb|HE862432.1|HE862432	300	-34.88	150	-18.27	15181142	21	753	229	259
miR396	gi|383746156|gb|HX167171.1|HX167171	300	-34.88	150	-18.27	15183016	21	817	257	287
miR396	gi|383744626|gb|HX186428.1|HX186428	314	-36.74	161	-19.69	15183781	21	723	128	450
miR396	gi|383732044|gb|HX126803.1|HX126803	314	-36.74	161	-19.69	15190072	21	654	165	487
miR396	gi|383743279|gb|HX164589.1|HX164589	302	-36.41	151	-19.07	15195890	21	738	544	676
miR396	gi|383741917|gb|HX133375.1|HX133375	178	-34.22	178	-34.22	15196571	21	698	514
miR396	gi|383740941|gb|HX170267.1|HX170267	306	-44.55	156	-23.01	15197059	21	786	665	66
miR396	gi|383739927|gb|HX145435.1|HX145435	305	-42.76	154	-22.49	15197566	21	525	324	271
miR396	gi|383731301|gb|HX126060.1|HX126060	176	-31.37	176	-31.37	15201879	21	811	561
miR396	gi|383719866|gb|HX076045.1|HX076045	306	-49.4	154	-28.11	15207597	21	668	420	240
miR396	gi|383719754|gb|HX075933.1|HX075933	305	-41.72	153	-22.6	15207653	21	551	524	192
miR396	gi|383713280|gb|HX079215.1|HX079215	306	-49.4	154	-28.11	15209886	21	622	374	194
miR396	gi|383706667|gb|HX058013.1|HX058013	300	-34.88	150	-18.27	15213064	21	562	224	254
miR396	gi|383695824|gb|HX045444.1|HX045444	175	-24.3	175	-24.3	15216593	21	309	164
miR396	gi|383686359|gb|HX247283.1|HX247283	175	-35.99	175	-35.99	15221321	21	472	88
miR396	gi|383713279|gb|HX079214.1|HX079214	306	-49.4	154	-28.11	15229887	21	631	383	203
miR396	gi|383687922|gb|HX198315.1|HX198315	300	-34.88	150	-18.27	15240540	21	772	205	235
miR396	gi|383687224|gb|HX196028.1|HX196028	314	-36.74	161	-19.69	15240889	21	749	154	476
miR396	gi|383681210|gb|HX181767.1|HX181767	314	-36.74	161	-19.69	15243896	21	762	165	487
miR396	gi|383678917|gb|HX174541.1|HX174541	313	-46.21	159	-26.92	15245043	21	513	90	439
miR396	gi|383658495|gb|HX093227.1|HX093227	300	-34.88	150	-18.27	15255254	21	696	364	394
miR396	gi|383679362|gb|HX179136.1|HX179136	175	-24.3	175	-24.3	15264821	21	680	419
miR396	gi|383674982|gb|HX127344.1|HX127344	173	-26.3	173	-26.3	15267011	21	502	312
miR396	gi|383674302|gb|HX134496.1|HX134496	309	-33.95	156	-18.15	15267351	21	755	477	198
miR396	gi|383661138|gb|HX091494.1|HX091494	306	-49.4	154	-28.11	15273933	21	697	382	202
miR396	gi|383634781|gb|HX108496.1|HX108496	305	-42.76	154	-22.49	15281246	21	517	324	271
miR396	gi|383629829|gb|HX038384.1|HX038384	315	-48.37	163	-28.54	15283722	21	378	268	156
miR396	gi|383617847|gb|HX046449.1|HX046449	173	-26.3	173	-26.3	15287606	21	689	353
miR166	gi|383747482|gb|HX177175.1|HX177175	468	-80.28	156	-26.76	3933414	21	750	219	447	675
miR166	gi|383744386|gb|HX174818.1|HX174818	312	-53.52	156	-26.76	3934962	21	638	297	525
miR166	gi|383744138|gb|HX172782.1|HX172782	307	-49.42	156	-26.76	3935086	21	631	433	205
miR166	gi|383743828|gb|HX172472.1|HX172472	170	-31.95	170	-31.95	3935241	21	767	567
miR166	gi|383743426|gb|HX164736.1|HX164736	170	-25.07	170	-25.07	3935442	21	799	216
miR166	gi|383739752|gb|HX143402.1|HX143402	304	-40.34	152	-20.17	3937279	21	771	467	695
miR166	gi|383737622|gb|HX121895.1|HX121895	306	-45.7	155	-23.04	3938344	21	580	530	302
miR166	gi|383735474|gb|HX141265.1|HX141265	468	-80.28	156	-26.76	3939418	21	774	276	504	732
miR166	gi|383732236|gb|HX148124.1|HX148124	306	-45.7	155	-23.04	3941037	21	731	501	273
miR166	gi|383731804|gb|HX126563.1|HX126563	307	-49.42	156	-26.76	3941253	21	778	247	703
miR166	gi|383729142|gb|HX145907.1|HX145907	304	-40.34	152	-20.17	3942584	21	781	501	729
miR166	gi|383728426|gb|HX116981.1|HX116981	302	-45.32	151	-22.66	3942942	21	601	218	446
miR166	gi|383747427|gb|HX177120.1|HX177120	174	-31.7	174	-31.7	3944877	21	587	278
miR166	gi|383747363|gb|HX177056.1|HX177056	312	-46.64	157	-27.33	3944909	21	719	337	471
miR166	gi|383747257|gb|HX175163.1|HX175163	310	-47.37	158	-24.54	3944962	21	725	172	478
miR166	gi|383744295|gb|HX174727.1|HX174727	173	-25.87	173	-25.87	3946443	21	310	81
miR166	gi|383743375|gb|HX164685.1|HX164685	170	-25.07	170	-25.07	3946903	21	823	270
miR166	gi|383741545|gb|HX182017.1|HX182017	171	-33.56	171	-33.56	3947818	21	531	269
miR166	gi|383740827|gb|HX170153.1|HX170153	468	-80.28	156	-26.76	3948177	21	799	294	522	750
miR166	gi|383736585|gb|HX155622.1|HX155622	312	-53.52	156	-26.76	3950298	21	735	278	506
miR166	gi|383736051|gb|HX155088.1|HX155088	307	-49.42	156	-26.76	3950565	21	788	257	713
miR166	gi|383735775|gb|HX153245.1|HX153245	172	-32.34	172	-32.34	3950703	21	793	527
miR166	gi|383733641|gb|HX160571.1|HX160571	309	-45.98	155	-26.67	3951770	21	757	392	260
miR166	gi|383733357|gb|HX160287.1|HX160287	302	-45.32	151	-22.66	3951912	21	746	239	695
miR166	gi|383733049|gb|HX159979.1|HX159979	312	-53.52	156	-26.76	3952066	21	686	226	454
miR166	gi|383732405|gb|HX150458.1|HX150458	303	-42.83	152	-22.66	3952388	21	771	695	238
miR166	gi|383729431|gb|HX146196.1|HX146196	306	-45.7	155	-23.04	3953875	21	700	623	395
miR166	gi|383726771|gb|HX074156.1|HX074156	306	-45.7	155	-23.04	3955205	21	536	480	252
miR166	gi|383723964|gb|HX079897.1|HX079897	170	-27.92	170	-27.92	3956609	21	550	233
miR166	gi|383718966|gb|HX068374.1|HX068374	306	-45.7	155	-23.04	3959108	21	629	602	374
miR166	gi|383717994|gb|HX059473.1|HX059473	308	-46.93	156	-26.76	3959594	21	603	263	492
miR166	gi|383717062|gb|HX084928.1|HX084928	307	-49.42	156	-26.76	3960060	21	602	492	264
miR166	gi|383716522|gb|HX062054.1|HX062054	307	-49.42	156	-26.76	3960330	21	535	180	408
miR166	gi|383713638|gb|HX082945.1|HX082945	306	-45.7	155	-23.04	3960768	21	537	509	281
miR166	gi|383709858|gb|HX065692.1|HX065692	468	-80.28	156	-26.76	3962530	21	752	219	447	675
miR166	gi|383709190|gb|HX053490.1|HX053490	307	-49.42	156	-26.76	3962864	21	760	716	261
miR166	gi|383707596|gb|HX064210.1|HX064210	312	-53.52	156	-26.76	3963661	21	546	243	471
miR166	gi|383697778|gb|HX012067.1|HX012067	170	-27.92	170	-27.92	3966677	21	452	228
miR166	gi|383695702|gb|HX045322.1|HX045322	306	-45.7	155	-23.04	3967715	21	661	607	379
miR166	gi|383692035|gb|HX041354.1|HX041354	312	-53.52	156	-26.76	3969544	21	672	210	438
miR166	gi|383685513|gb|HX193626.1|HX193626	312	-53.52	156	-26.76	3972805	21	669	294	522
miR166	gi|383685053|gb|HX200197.1|HX200197	468	-80.28	156	-26.76	3973035	21	752	219	447	675
miR166	gi|383684657|gb|HX198611.1|HX198611	307	-49.42	156	-26.76	3973233	21	775	257	713
miR166	gi|383679979|gb|HX144000.1|HX144000	170	-29.96	170	-29.96	3975572	21	553	501
miR166	gi|383724329|gb|HX081875.1|HX081875	307	-49.42	156	-26.76	3976427	21	567	227	455
miR166	gi|383721871|gb|HX112003.1|HX112003	307	-49.42	156	-26.76	3977656	21	428	351	123
miR166	gi|383719711|gb|HX075890.1|HX075890	307	-49.42	156	-26.76	3978736	21	540	465	237
miR166	gi|383712329|gb|HX055298.1|HX055298	307	-49.42	156	-26.76	3981295	21	579	228	456
miR166	gi|383712073|gb|HX055968.1|HX055968	307	-49.42	156	-26.76	3981423	21	734	539	311
miR166	gi|383711623|gb|HX055518.1|HX055518	302	-45.32	151	-22.66	3981648	21	540	237	465
miR166	gi|383707635|gb|HX064249.1|HX064249	312	-53.52	156	-26.76	3983642	21	610	153	381
miR166	gi|383706192|gb|HX056764.1|HX056764	312	-53.52	156	-26.76	3984363	21	540	235	463
miR166	gi|383697779|gb|HX012068.1|HX012068	170	-27.92	170	-27.92	3986677	21	449	227
miR166	gi|383694306|gb|HX011029.1|HX011029	170	-25.07	170	-25.07	3988409	21	274	200
miR166	gi|383686962|gb|HX251063.1|HX251063	312	-53.52	156	-26.76	3992081	21	495	189	417
miR166	gi|383684536|gb|HX198490.1|HX198490	307	-49.42	156	-26.76	3993294	21	701	468	240
miR166	gi|383682786|gb|HX184221.1|HX184221	302	-45.32	151	-22.66	3994169	21	745	239	695
miR166	gi|383680076|gb|HX146302.1|HX146302	307	-49.42	156	-26.76	3995524	21	703	468	240
miR166	gi|383676327|gb|HX139206.1|HX139206	306	-45.7	155	-23.04	3997399	21	664	551	323
miR166	gi|383674621|gb|HX136602.1|HX136602	306	-39.25	156	-21.37	3998252	21	629	318	569
miR166	gi|383670595|gb|HX110695.1|HX110695	307	-49.42	156	-26.76	4000265	21	584	461	233
miR166	gi|383668835|gb|HX101523.1|HX101523	306	-45.7	155	-23.04	4001145	21	565	488	260
miR166	gi|383666375|gb|HX095833.1|HX095833	308	-46.93	156	-26.76	4002375	21	567	262	491
miR166	gi|383666293|gb|HX095751.1|HX095751	312	-53.52	156	-26.76	4002416	21	543	240	468
miR166	gi|383659583|gb|HX086013.1|HX086013	307	-49.42	156	-26.76	4005771	21	538	461	233
miR166	gi|383654947|gb|HX060978.1|HX060978	312	-53.52	156	-26.76	4008089	21	649	188	416
miR166	gi|383654685|gb|HX082788.1|HX082788	306	-45.7	155	-23.04	4008220	21	584	509	281
miR166	gi|383652663|gb|HX071489.1|HX071489	306	-45.7	155	-23.04	4009231	21	604	480	252
miR166	gi|383651657|gb|HX079741.1|HX079741	311	-49.8	156	-26.76	4009734	21	575	195	423
miR166	gi|383636441|gb|HX112778.1|HX112778	307	-49.42	156	-26.76	4011697	21	521	378	150
miR166	gi|383633642|gb|HX052037.1|HX052037	306	-45.7	155	-23.04	4012876	21	621	509	281
miR166	gi|383630998|gb|HX099551.1|HX099551	312	-53.52	156	-26.76	4014198	21	628	278	506
miR166	gi|383677112|gb|HX129863.1|HX129863	458	-72.08	156	-26.76	4017007	21	773	268	496	724
miR166	gi|383676320|gb|HX139199.1|HX139199	312	-53.52	156	-26.76	4017403	21	765	470	698
miR166	gi|383674746|gb|HX127108.1|HX127108	453	-67.98	151	-22.66	4018190	21	765	232	460	688
miR166	gi|383673616|gb|HX126866.1|HX126866	303	-42.83	152	-22.66	4018755	21	768	694	237
miR166	gi|383673172|gb|HX124832.1|HX124832	312	-53.52	156	-26.76	4018977	21	681	328	556
miR166	gi|383672872|gb|HX139403.1|HX139403	306	-45.7	155	-23.04	4019127	21	715	480	252
miR166	gi|383670596|gb|HX110696.1|HX110696	307	-49.42	156	-26.76	4020265	21	605	436	208
miR166	gi|383666468|gb|HX100073.1|HX100073	312	-53.52	156	-26.76	4022329	21	541	261	489
miR166	gi|383663686|gb|HX098609.1|HX098609	312	-51.1	156	-26.76	4023720	21	505	254	482
miR166	gi|383661804|gb|HX088144.1|HX088144	306	-45.7	155	-23.04	4024661	21	595	568	340
miR166	gi|383659936|gb|HX086964.1|HX086964	170	-25.07	170	-25.07	4025595	21	669	209
miR166	gi|383659834|gb|HX086862.1|HX086862	183	-38.29	183	-38.29	4025646	21	737	467
miR166	gi|383656448|gb|HX067266.1|HX067266	302	-45.32	151	-22.66	4027339	21	694	236	464
miR166	gi|383654252|gb|HX081584.1|HX081584	312	-53.52	156	-26.76	4028437	21	618	277	505
miR166	gi|383647390|gb|HX079444.1|HX079444	308	-46.93	156	-26.76	4029883	21	555	258	487
miR166	gi|383636440|gb|HX112777.1|HX112777	307	-49.42	156	-26.76	4031698	21	523	432	204
miR166	gi|383628955|gb|HX056303.1|HX056303	312	-53.52	156	-26.76	4035220	21	606	254	482
miR166	gi|383627562|gb|HX049127.1|HX049127	307	-49.42	156	-26.76	4035917	21	597	538	310
miR166	gi|383626530|gb|HX030317.1|HX030317	170	-27.92	170	-27.92	4036433	21	283	263
miR159	gi|383748298|gb|HX191588.1|HX191588	309	-30.36	156	-17.06	15400371	21	730	236	203
miR159	gi|383748034|gb|HX189317.1|HX189317	302	-27.76	152	-14.67	15400503	21	737	120	129
miR159	gi|383747704|gb|HX177397.1|HX177397	301	-26.62	151	-15.64	15400668	21	480	304	369
miR159	gi|383746684|gb|HX138331.1|HX138331	322	-34.84	164	-18.7	15401178	21	702	24	384
miR159	gi|383740870|gb|HX170196.1|HX170196	321	-37.6	167	-24.71	15404085	21	807	31	671
miR159	gi|383734336|gb|HX136530.1|HX136530	317	-35.25	163	-22.36	15407352	21	692	7	647
miR159	gi|383731578|gb|HX126337.1|HX126337	310	-33.44	160	-17.71	15408731	21	511	217	378
miR159	gi|383731258|gb|HX126017.1|HX126017	311	-45.58	157	-26.19	15408891	21	782	190	64
miR159	gi|383731132|gb|HX136380.1|HX136380	310	-35.62	155	-20.45	15408954	21	799	71	256
miR159	gi|383730942|gb|HX134204.1|HX134204	170	-19.86	170	-19.86	15409049	21	730	450
miR159	gi|383729060|gb|HX145825.1|HX145825	179	-40.66	179	-40.66	15409990	21	799	510
miR159	gi|383747231|gb|HX175137.1|HX175137	309	-30.65	157	-15.71	15412340	21	730	671	162
miR159	gi|383745963|gb|HX136153.1|HX136153	328	-40.13	165	-21.66	15412974	21	774	388	136
miR159	gi|383745601|gb|HX136013.1|HX136013	309	-27.17	157	-16.68	15413155	21	793	162	542
miR159	gi|383740619|gb|HX169945.1|HX169945	309	-31.06	159	-15.64	15415646	21	525	316	381
miR159	gi|383738855|gb|HX131195.1|HX131195	309	-28.16	157	-14.27	15416528	21	439	214	33
miR159	gi|383734605|gb|HX138873.1|HX138873	178	-27.26	178	-27.26	15418653	21	348	25
miR159	gi|383732389|gb|HX148853.1|HX148853	172	-23.76	172	-23.76	15419761	21	755	11
miR159	gi|383731379|gb|HX126138.1|HX126138	305	-24.99	153	-13.4	15420266	21	718	689	349
miR159	gi|383729585|gb|HX157390.1|HX157390	171	-22.37	171	-22.37	15421163	21	758	131
miR159	gi|383729491|gb|HX155708.1|HX155708	452	-39.88	151	-15.64	15421210	21	476	13	361	426
miR159	gi|383722872|gb|HX072004.1|HX072004	312	-23.8	158	-11.9	15424520	21	240	169	46
miR159	gi|383721414|gb|HX111768.1|HX111768	171	-23.66	171	-23.66	15425249	21	276	186
miR159	gi|383717562|gb|HX051294.1|HX051294	171	-23.66	171	-23.66	15427175	21	571	256
miR159	gi|383713654|gb|HX082961.1|HX082961	309	-31.06	159	-15.64	15428125	21	468	291	356
miR159	gi|383708962|gb|HX053262.1|HX053262	320	-31.93	165	-18.76	15430343	21	548	149	449
miR159	gi|383698284|gb|HX051040.1|HX051040	171	-23.66	171	-23.66	15433789	21	639	496
miR159	gi|383691905|gb|HX029701.1|HX029701	301	-28.91	151	-17.93	15436974	21	410	341	1
miR159	gi|383691121|gb|HX008438.1|HX008438	177	-24.99	177	-24.99	15437366	21	315	229
miR159	gi|383686371|gb|HX247295.1|HX247295	309	-31.06	159	-15.64	15439741	21	414	289	354
miR159	gi|383682475|gb|HX169507.1|HX169507	315	-39.62	160	-22.62	15441689	21	760	101	21
miR159	gi|383680455|gb|HX148468.1|HX148468	309	-31.06	159	-15.64	15442699	21	466	286	351
miR159	gi|383724189|gb|HX080122.1|HX080122	171	-23.66	171	-23.66	15443862	21	576	259
miR159	gi|383722317|gb|HX070255.1|HX070255	302	-24.07	151	-13.09	15444798	21	541	27	375
miR159	gi|383721415|gb|HX111769.1|HX111769	171	-23.66	171	-23.66	15445249	21	584	445
miR159	gi|383718483|gb|HX065328.1|HX065328	321	-30.91	164	-17.48	15446715	21	668	646	16
miR159	gi|383718133|gb|HX061200.1|HX061200	170	-28.87	170	-28.87	15446890	21	600	476
miR159	gi|383716035|gb|HX066333.1|HX066333	312	-37.95	162	-20.27	15447939	21	806	772	567
miR159	gi|383708695|gb|HX051625.1|HX051625	301	-26.53	151	-14.97	15450477	21	512	35	41
miR159	gi|383698285|gb|HX051041.1|HX051041	171	-23.66	171	-23.66	15453789	21	218	130
miR159	gi|383681330|gb|HX181887.1|HX181887	309	-29.68	158	-18.19	15462262	21	716	552	454
miR159	gi|383681244|gb|HX181801.1|HX181801	310	-34.63	160	-21.21	15462305	21	717	545	690
miR159	gi|383675131|gb|HX127493.1|HX127493	301	-27.38	151	-15.73	15465362	21	774	162	679
miR159	gi|383674487|gb|HX134681.1|HX134681	302	-34.33	152	-21.39	15465684	21	740	538	133
miR159	gi|383672033|gb|HX106461.1|HX106461	171	-23.66	171	-23.66	15466911	21	549	376
miR159	gi|383666153|gb|HX099869.1|HX099869	302	-27.76	152	-14.67	15469851	21	616	106	115
miR159	gi|383664661|gb|HX094808.1|HX094808	177	-24.99	177	-24.99	15470597	21	482	347
miR159	gi|383655751|gb|HX077478.1|HX077478	334	-44.8	167	-22.4	15475052	21	571	255	333
miR159	gi|383637311|gb|HX050968.1|HX050968	301	-26.53	151	-14.97	15478627	21	545	68	74
miR159	gi|383633860|gb|HX054065.1|HX054065	171	-23.66	171	-23.66	15480132	21	655	482
miR159	gi|383631076|gb|HX099629.1|HX099629	320	-31.93	165	-18.76	15481524	21	611	154	454
miR159	gi|383629428|gb|HX058388.1|HX058388	171	-23.66	171	-23.66	15482348	21	623	450
miR159	gi|383629258|gb|HX056606.1|HX056606	308	-28.01	154	-14.56	15482433	21	633	176	326
miR159	gi|383677134|gb|HX129885.1|HX129885	306	-28.09	156	-14.74	15484361	21	763	166	1
miR159	gi|383674402|gb|HX134596.1|HX134596	312	-37.95	162	-20.27	15485727	21	638	531	326
miR159	gi|383674358|gb|HX134552.1|HX134552	452	-39.88	151	-15.64	15485749	21	541	13	361	426
miR159	gi|383673974|gb|HX132377.1|HX132377	309	-28.16	157	-14.27	15485941	21	734	441	260
miR159	gi|383670472|gb|HX104573.1|HX104573	321	-30.65	164	-17.48	15487692	21	662	640	7
miR159	gi|383668118|gb|HX108599.1|HX108599	182	-25.99	182	-25.99	15488869	21	569	322
miR159	gi|383659536|gb|HX085966.1|HX085966	318	-40.58	168	-20.31	15493160	21	514	407	202
miR159	gi|383632149|gb|HX101798.1|HX101798	171	-23.66	171	-23.66	15500988	21	625	452
miR159	gi|383629997|gb|HX038552.1|HX038552	177	-24.99	177	-24.99	15502064	21	359	233
miR159	gi|383629171|gb|HX056519.1|HX056519	321	-30.91	164	-17.48	15502477	21	660	638	8
miR159	gi|383626850|gb|HX031809.1|HX031809	304	-28.89	152	-14.88	15503638	21	403	100	163
miR159	gi|383619491|gb|HX002744.1|HX002744	302	-24.07	151	-13.09	15505210	21	535	44	392
miR167	gi|384376102|gb|JK818376.1|JK818376	304	-34.23	153	-18.04	2403589	21	566	80	218
miR167	gi|383747744|gb|HX177437.1|HX177437	309	-38.62	158	-21.16	2404301	21	734	661	28
miR167	gi|383747216|gb|HX175122.1|HX175122	179	-28.38	179	-28.38	2404565	21	615	183
miR167	gi|383747168|gb|HX175074.1|HX175074	179	-24.35	179	-24.35	2404589	21	755	293
miR167	gi|383745718|gb|HX165168.1|HX165168	170	-28.31	170	-28.31	2405314	21	539	160
miR167	gi|383745182|gb|HX129075.1|HX129075	179	-25.49	179	-25.49	2405582	21	710	234
miR167	gi|383745054|gb|HX186856.1|HX186856	170	-28.31	170	-28.31	2405646	21	548	181
miR167	gi|383744806|gb|HX186608.1|HX186608	311	-37.55	157	-20.84	2405770	21	488	441	280
miR167	gi|383743976|gb|HX172620.1|HX172620	176	-30.74	176	-30.74	2406185	21	756	134
miR167	gi|383743960|gb|HX172604.1|HX172604	302	-29.7	152	-17.34	2406193	21	731	588	554
miR167	gi|383743234|gb|HX164544.1|HX164544	311	-37.55	157	-20.84	2406556	21	532	440	279
miR167	gi|383742172|gb|HX133630.1|HX133630	310	-38.04	157	-21.81	2407087	21	742	458	679
miR167	gi|383741964|gb|HX133422.1|HX133422	174	-24.09	174	-24.09	2407191	21	730	359
miR167	gi|383741758|gb|HX184436.1|HX184436	308	-37.11	156	-18.78	2407294	21	698	624	425
miR167	gi|383741710|gb|HX184388.1|HX184388	306	-33.52	156	-17.73	2407318	21	612	262	194
miR167	gi|383740654|gb|HX169980.1|HX169980	310	-38.04	157	-21.81	2407846	21	721	460	681
miR167	gi|383736442|gb|HX155479.1|HX155479	313	-38.4	161	-20.07	2409952	21	713	501	380
miR167	gi|383735772|gb|HX153242.1|HX153242	305	-42.23	153	-24.46	2410287	21	637	263	442
miR167	gi|383735012|gb|HX141025.1|HX141025	179	-25.49	179	-25.49	2410667	21	701	235
miR167	gi|383733942|gb|HX121564.1|HX121564	333	-37.78	175	-21.69	2411202	21	512	313	291
miR167	gi|383732988|gb|HX153197.1|HX153197	311	-44.18	159	-22.62	2411679	21	676	189	562
miR167	gi|383732924|gb|HX153133.1|HX153133	309	-41.14	156	-24.41	2411711	21	784	632	678
miR167	gi|383731672|gb|HX126431.1|HX126431	303	-33.5	153	-17	2412337	21	611	358	470
miR167	gi|383731402|gb|HX126161.1|HX126161	312	-43.64	162	-23.69	2412472	21	827	600	371
miR167	gi|383730072|gb|HX157877.1|HX157877	170	-25.42	170	-25.42	2413137	21	676	474
miR167	gi|383728470|gb|HX117025.1|HX117025	300	-30.7	150	-15.59	2413938	21	629	170	490
miR167	gi|383748659|gb|HX189153.1|HX189153	310	-38.04	157	-21.81	2415279	21	709	426	647
miR167	gi|383747779|gb|HX177472.1|HX177472	317	-34.01	165	-18.5	2415719	21	748	574	311
miR167	gi|383747441|gb|HX177134.1|HX177134	310	-38.04	157	-21.81	2415888	21	752	469	690
miR167	gi|383747379|gb|HX177072.1|HX177072	171	-22.63	171	-22.63	2415919	21	706	104
miR167	gi|383744241|gb|HX174673.1|HX174673	179	-25.49	179	-25.49	2417488	21	657	173
miR167	gi|383744021|gb|HX172665.1|HX172665	311	-44.18	159	-22.62	2417598	21	705	217	590
miR167	gi|383743637|gb|HX164947.1|HX164947	170	-21.83	170	-21.83	2417790	21	334	263
miR167	gi|383743583|gb|HX164893.1|HX164893	171	-24.94	171	-24.94	2417817	21	311	105
miR167	gi|383743177|gb|HX150402.1|HX150402	308	-37.04	155	-21.71	2418020	21	761	79	715
miR167	gi|383739421|gb|HX138700.1|HX138700	306	-33.52	156	-17.73	2419898	21	728	294	226
miR167	gi|383737075|gb|HX162655.1|HX162655	306	-35.34	156	-19.19	2421071	21	750	252	664
miR167	gi|383734389|gb|HX138768.1|HX138768	310	-38.04	157	-21.81	2422414	21	742	458	679
miR167	gi|383734127|gb|HX121749.1|HX121749	308	-36.57	155	-19.12	2422545	21	523	137	179
miR167	gi|383733941|gb|HX121563.1|HX121563	333	-37.78	175	-21.69	2422638	21	493	294	272
miR167	gi|383733663|gb|HX160593.1|HX160593	304	-35.54	154	-19.77	2422777	21	785	577	430
miR167	gi|383733509|gb|HX160439.1|HX160439	305	-33.85	154	-18.13	2422854	21	712	341	283
miR167	gi|383731531|gb|HX126290.1|HX126290	308	-37.61	156	-19.28	2423843	21	792	578	388
miR167	gi|383731163|gb|HX136411.1|HX136411	306	-33.56	155	-16.83	2424027	21	768	324	513
miR167	gi|383729349|gb|HX146114.1|HX146114	323	-40.26	168	-27.33	2424934	21	797	174	740
miR167	gi|383729101|gb|HX145866.1|HX145866	311	-44.18	159	-22.62	2425058	21	638	139	512
miR167	gi|383729093|gb|HX145858.1|HX145858	170	-28.25	170	-28.25	2425062	21	545	179
miR167	gi|383728077|gb|HX116632.1|HX116632	312	-43.28	157	-22.66	2425570	21	625	384	602
miR167	gi|383724620|gb|HX112145.1|HX112145	310	-37.19	159	-18.65	2427299	21	595	1	169
miR167	gi|383717308|gb|HX087161.1|HX087161	309	-36.97	157	-21.15	2430955	21	489	125	240
miR167	gi|383713258|gb|HX079193.1|HX079193	311	-46.46	161	-23.3	2431976	21	537	464	321
miR167	gi|383709654|gb|HX064492.1|HX064492	300	-30.7	150	-15.59	2433650	21	719	164	484
miR167	gi|383709352|gb|HX053652.1|HX053652	179	-28.25	179	-28.25	2433801	21	818	561
miR167	gi|383708628|gb|HX051558.1|HX051558	304	-34.11	154	-18.76	2434163	21	726	306	91
miR167	gi|383707774|gb|HX067376.1|HX067376	300	-30.7	150	-15.59	2434590	21	594	176	496
miR167	gi|383707323|gb|HX058336.1|HX058336	179	-25.49	179	-25.49	2434815	21	602	236
miR167	gi|383700196|gb|HX049757.1|HX049757	176	-30.74	176	-30.74	2436486	21	286	234
miR167	gi|383693095|gb|HX016189.1|HX016189	179	-25.49	179	-25.49	2440032	21	331	235
miR167	gi|383693035|gb|HX016129.1|HX016129	300	-31.25	150	-18.29	2440062	21	338	151	170
miR167	gi|383686839|gb|HX250940.1|HX250940	310	-38.04	157	-21.81	2443160	21	710	424	645
miR167	gi|383685891|gb|HX195591.1|HX195591	175	-30.9	175	-30.9	2443634	21	794	35
miR167	gi|383683451|gb|HX188836.1|HX188836	170	-28.31	170	-28.31	2444854	21	528	160
miR167	gi|383682301|gb|HX153438.1|HX153438	305	-41.06	153	-23.29	2445429	21	689	281	460
miR167	gi|383681977|gb|HX151108.1|HX151108	311	-44.18	159	-22.62	2445591	21	687	196	569
miR167	gi|383723105|gb|HX119546.1|HX119546	324	-36.91	164	-19.93	2448057	21	611	434	518
miR167	gi|383720435|gb|HX109446.1|HX109446	300	-30.7	150	-15.59	2449392	21	594	176	496
miR167	gi|383719739|gb|HX075918.1|HX075918	303	-32.39	153	-17.03	2449740	21	658	573	396
miR167	gi|383719629|gb|HX075808.1|HX075808	323	-45.29	166	-23.15	2449795	21	611	456	202
miR167	gi|383712943|gb|HX077089.1|HX077089	179	-24.35	179	-24.35	2452134	21	546	274
miR167	gi|383709745|gb|HX065579.1|HX065579	179	-25.49	179	-25.49	2453605	21	598	271
miR167	gi|383709427|gb|HX053727.1|HX053727	301	-32.37	151	-19.49	2453764	21	589	509	41
miR167	gi|383708627|gb|HX051557.1|HX051557	304	-34.11	154	-18.76	2454164	21	684	306	91
miR167	gi|383707320|gb|HX058333.1|HX058333	459	-43.32	154	-15.13	2454817	21	740	50	213	588
miR167	gi|383706404|gb|HX057861.1|HX057861	179	-25.49	179	-25.49	2455275	21	571	193
miR167	gi|383698809|gb|HX045482.1|HX045482	308	-37.61	156	-19.28	2457180	21	772	626	436
miR167	gi|383698393|gb|HX051149.1|HX051149	308	-37.61	156	-19.28	2457388	21	644	617	427
miR167	gi|383698017|gb|HX013103.1|HX013103	300	-31.25	150	-18.29	2457576	21	301	151	170
miR167	gi|383697567|gb|HX011657.1|HX011657	171	-22.91	171	-22.91	2457801	21	396	227
miR167	gi|383692150|gb|HX041469.1|HX041469	320	-50.07	162	-25.46	2460505	21	467	244	335
miR167	gi|383689054|gb|HX022380.1|HX022380	172	-28.03	172	-28.03	2462053	21	318	60
miR167	gi|383686812|gb|HX250913.1|HX250913	324	-36.91	164	-19.93	2463174	21	622	455	539
miR167	gi|383685176|gb|HX201709.1|HX201709	308	-37.61	156	-19.28	2463992	21	754	641	451
miR167	gi|383685084|gb|HX200228.1|HX200228	305	-39.59	154	-21.05	2464038	21	649	114	227
miR167	gi|383685058|gb|HX200202.1|HX200202	308	-37.11	156	-18.78	2464051	21	815	705	506
miR167	gi|383683100|gb|HX186321.1|HX186321	314	-34.28	158	-19.72	2465030	21	725	596	646
miR167	gi|383682290|gb|HX153427.1|HX153427	170	-28.25	170	-28.25	2465435	21	495	129
miR167	gi|383682258|gb|HX151389.1|HX151389	170	-28.25	170	-28.25	2465451	21	502	138
miR167	gi|383681966|gb|HX151097.1|HX151097	306	-37.32	156	-19.6	2465597	21	833	810	165
miR167	gi|383681828|gb|HX150959.1|HX150959	171	-25.7	171	-25.7	2465666	21	768	256
miR167	gi|383681010|gb|HX179411.1|HX179411	300	-34.2	150	-18.05	2466075	21	753	276	688
miR167	gi|383680594|gb|HX148607.1|HX148607	305	-39.94	154	-23.04	2466283	21	821	111	780
miR167	gi|383680436|gb|HX148449.1|HX148449	313	-43.22	159	-24.41	2466362	21	539	159	377
miR167	gi|383680130|gb|HX146356.1|HX146356	306	-33.52	156	-17.73	2466515	21	533	283	215
miR167	gi|383679781|gb|HX191358.1|HX191358	305	-35.55	154	-19.05	2466690	21	709	626	461
miR167	gi|383679555|gb|HX191132.1|HX191132	310	-38.04	157	-21.81	2466803	21	742	458	679
miR167	gi|383676337|gb|HX139216.1|HX139216	306	-33.52	156	-17.73	2468412	21	622	110	42
miR167	gi|383676183|gb|HX139062.1|HX139062	310	-35.67	159	-18.84	2468489	21	729	274	463
miR167	gi|383675433|gb|HX129580.1|HX129580	310	-38.04	157	-21.81	2468864	21	812	529	750
miR167	gi|383673435|gb|HX125095.1|HX125095	311	-37.55	157	-20.84	2469863	21	796	441	280
miR167	gi|383672025|gb|HX106453.1|HX106453	174	-24.4	174	-24.4	2470568	21	440	84
miR167	gi|383670839|gb|HX110939.1|HX110939	179	-24.35	179	-24.35	2471161	21	564	292
miR167	gi|383663415|gb|HX097740.1|HX097740	311	-44.18	159	-22.62	2474873	21	549	59	432
miR167	gi|383663169|gb|HX097494.1|HX097494	176	-30.74	176	-30.74	2474996	21	777	210
miR167	gi|383662861|gb|HX092928.1|HX092928	300	-30.7	150	-15.59	2475150	21	511	146	466
miR167	gi|383661477|gb|HX087817.1|HX087817	308	-38.13	154	-21.74	2475842	21	636	119	386
miR167	gi|383660957|gb|HX091313.1|HX091313	310	-38.04	157	-21.81	2476102	21	743	458	679
miR167	gi|383658937|gb|HX093481.1|HX093481	322	-47.51	168	-26.81	2477112	21	821	529	482
miR167	gi|383657681|gb|HX089284.1|HX089284	310	-38.04	157	-21.81	2477740	21	742	458	679
miR167	gi|383656933|gb|HX083504.1|HX083504	314	-39.35	158	-20.76	2478114	21	530	90	133
miR167	gi|383655931|gb|HX077547.1|HX077547	303	-35.72	153	-18.83	2478615	21	582	224	377
miR167	gi|383653319|gb|HX073589.1|HX073589	309	-32.77	159	-19.14	2479921	21	326	109	210
miR167	gi|383652791|gb|HX071617.1|HX071617	474	-63	162	-21.48	2480185	21	770	488	531	571
miR167	gi|383652477|gb|HX071103.1|HX071103	179	-24.35	179	-24.35	2480342	21	452	152
miR167	gi|383652003|gb|HX081256.1|HX081256	174	-22.26	174	-22.26	2480579	21	616	234
miR167	gi|383634492|gb|HX037815.1|HX037815	170	-28.31	170	-28.31	2483469	21	299	166
miR167	gi|383632890|gb|HX106265.1|HX106265	300	-30.7	150	-15.59	2484270	21	634	174	494
miR167	gi|383632274|gb|HX103886.1|HX103886	308	-35.8	155	-19.96	2484578	21	621	73	175
miR167	gi|383630152|gb|HX039702.1|HX039702	320	-50.07	162	-25.46	2485639	21	367	245	336
miR167	gi|383628452|gb|HX108287.1|HX108287	300	-30.7	150	-15.59	2486489	21	608	147	467
miR167	gi|383679118|gb|HX176926.1|HX176926	308	-37.11	156	-18.78	2487022	21	749	636	437
miR167	gi|383678458|gb|HX141847.1|HX141847	309	-36.78	156	-18.9	2487352	21	780	443	303
miR167	gi|383678304|gb|HX141693.1|HX141693	306	-36.91	155	-20.42	2487429	21	802	739	166
miR167	gi|383678178|gb|HX141567.1|HX141567	310	-38.04	157	-21.81	2487492	21	726	462	683
miR167	gi|383677174|gb|HX129925.1|HX129925	306	-35.34	156	-19.19	2487994	21	742	252	664
miR167	gi|383676824|gb|HX115263.1|HX115263	311	-46.46	161	-23.3	2488169	21	541	446	303
miR167	gi|383675974|gb|HX137067.1|HX137067	302	-35.12	151	-20.63	2488594	21	725	127	419
miR167	gi|383675928|gb|HX137021.1|HX137021	306	-33.52	156	-17.73	2488617	21	754	242	174
miR167	gi|383674376|gb|HX134570.1|HX134570	302	-24.2	152	-12.26	2489393	21	667	148	98
miR167	gi|383672024|gb|HX106452.1|HX106452	174	-24.4	174	-24.4	2490569	21	540	203
miR167	gi|383671878|gb|HX105907.1|HX105907	300	-30.7	150	-15.59	2490642	21	697	174	494
miR167	gi|383667582|gb|HX101230.1|HX101230	305	-39.93	154	-21.39	2492790	21	533	36	147
miR167	gi|383666178|gb|HX099894.1|HX099894	324	-36.91	164	-19.93	2493492	21	577	451	535
miR167	gi|383664988|gb|HX095334.1|HX095334	310	-38.04	157	-21.81	2494087	21	742	458	679
miR167	gi|383658938|gb|HX093482.1|HX093482	322	-47.51	168	-26.81	2497112	21	419	185	138
miR167	gi|383655848|gb|HX065215.1|HX065215	308	-37.61	156	-19.28	2498657	21	657	620	430
miR167	gi|383652718|gb|HX071544.1|HX071544	303	-29.72	153	-17.04	2500222	21	621	505	117
miR167	gi|383633687|gb|HX052082.1|HX052082	179	-25.49	179	-25.49	2503872	21	571	193
miR167	gi|383633637|gb|HX052032.1|HX052032	179	-24.35	179	-24.35	2503897	21	539	295
miR167	gi|383633367|gb|HX050151.1|HX050151	179	-24.35	179	-24.35	2504032	21	700	296
miR167	gi|383633291|gb|HX050075.1|HX050075	311	-44.18	159	-22.62	2504070	21	548	61	434
miR167	gi|383631345|gb|HX040007.1|HX040007	176	-30.74	176	-30.74	2505043	21	273	202
miR167	gi|383629733|gb|HX038288.1|HX038288	312	-34.05	162	-18.64	2505849	21	369	209	225
miR167	gi|383628739|gb|HX054276.1|HX054276	170	-18.8	170	-18.8	2506346	21	254	183
miR167	gi|383613134|gb|HX042174.1|HX042174	310	-38.04	157	-21.81	2511842	21	750	464	685
miR444	gi|440657073|gb|HE862520.1|HE862520	316	-50.43	161	-28.79	33092030	21	873	518	532
miR444	gi|383746130|gb|HX167145.1|HX167145	326	-50.83	171	-26.88	33093961	21	771	88	153
miR444	gi|383745666|gb|HX165116.1|HX165116	310	-57.76	156	-29.42	33094193	21	785	221	206
miR444	gi|383745208|gb|HX129101.1|HX129101	476	-77.17	160	-27.38	33094422	21	701	348	325	365
miR444	gi|383744812|gb|HX186614.1|HX186614	467	-78.18	162	-26.88	33094620	21	479	405	192	164
miR444	gi|383744302|gb|HX174734.1|HX174734	304	-35.41	152	-19.18	33094875	21	713	328	441
miR444	gi|383743742|gb|HX170404.1|HX170404	326	-50.83	171	-26.88	33095155	21	764	122	187
miR444	gi|383742626|gb|HX134084.1|HX134084	311	-40.06	157	-21.53	33095713	21	653	71	273
miR444	gi|383742336|gb|HX133794.1|HX133794	330	-54.76	179	-35.54	33095858	21	809	269	522
miR444	gi|383742178|gb|HX133636.1|HX133636	171	-23.94	171	-23.94	33095937	21	692	89
miR444	gi|383741710|gb|HX184388.1|HX184388	317	-50.21	162	-27.75	33096171	21	612	183	167
miR444	gi|383741264|gb|HX179730.1|HX179730	459	-78.81	153	-26.27	33096394	21	754	300	408	516
miR444	gi|383740814|gb|HX170140.1|HX170140	309	-47.73	158	-28.43	33096619	21	762	407	440
miR444	gi|383739146|gb|HX131486.1|HX131486	308	-40.97	157	-20.87	33097453	21	774	443	543
miR444	gi|383738928|gb|HX131268.1|HX131268	344	-60.93	178	-31.2	33097562	21	404	297	267
miR444	gi|383738578|gb|HX129326.1|HX129326	315	-46.11	158	-23.51	33097737	21	770	499	692
miR444	gi|383737472|gb|HX125939.1|HX125939	315	-46.11	158	-23.51	33098290	21	833	494	687
miR444	gi|383734536|gb|HX138804.1|HX138804	173	-32.96	173	-32.96	33099758	21	769	353
miR444	gi|383733208|gb|HX160138.1|HX160138	308	-40.97	157	-20.87	33100422	21	658	429	529
miR444	gi|383730972|gb|HX134234.1|HX134234	315	-46.11	158	-23.51	33101540	21	823	498	691
miR444	gi|383730694|gb|HX124619.1|HX124619	303	-43.77	153	-22.21	33101679	21	549	478	246
miR444	gi|383730356|gb|HX158161.1|HX158161	170	-26.38	170	-26.38	33101848	21	212	148
miR444	gi|383728380|gb|HX116935.1|HX116935	315	-40.71	158	-22.18	33102836	21	587	284	82
miR444	gi|383726908|gb|HX075706.1|HX075706	467	-78.18	162	-26.88	33103572	21	527	486	273	245
miR444	gi|383726364|gb|HX073749.1|HX073749	467	-78.18	162	-26.88	33103844	21	501	425	212	184
miR444	gi|383747543|gb|HX177236.1|HX177236	171	-23.95	171	-23.95	33104690	21	780	82
miR444	gi|383747099|gb|HX175005.1|HX175005	316	-45.29	163	-23.83	33104912	21	698	639	398
miR444	gi|383746697|gb|HX138344.1|HX138344	315	-46.11	158	-23.51	33105113	21	745	498	631
miR444	gi|383745261|gb|HX129154.1|HX129154	308	-42.91	157	-22.75	33105831	21	752	4	173
miR444	gi|383744237|gb|HX174669.1|HX174669	311	-40.06	157	-21.53	33106343	21	622	22	224
miR444	gi|383743995|gb|HX172639.1|HX172639	316	-41.62	162	-22.8	33106464	21	771	76	165
miR444	gi|383743359|gb|HX164669.1|HX164669	170	-32.07	170	-32.07	33106782	21	709	147
miR444	gi|383742541|gb|HX133999.1|HX133999	173	-26.99	173	-26.99	33107191	21	768	453
miR444	gi|383740277|gb|HX167814.1|HX167814	309	-41.97	156	-21.54	33108323	21	705	381	26
miR444	gi|383740243|gb|HX167780.1|HX167780	300	-33.89	150	-17.7	33108340	21	748	1	175
miR444	gi|383740037|gb|HX145545.1|HX145545	309	-40.1	155	-22.37	33108443	21	772	1	258
miR444	gi|383739421|gb|HX138700.1|HX138700	316	-53.82	161	-31.36	33108751	21	728	212	199
miR444	gi|383737443|gb|HX125910.1|HX125910	171	-27.29	171	-27.29	33109740	21	773	507
miR444	gi|383737177|gb|HX162757.1|HX162757	310	-57.76	156	-29.42	33109873	21	772	216	201
miR444	gi|383736335|gb|HX155372.1|HX155372	171	-25.92	171	-25.92	33110294	21	496	367
miR444	gi|383736287|gb|HX155324.1|HX155324	170	-32.07	170	-32.07	33110318	21	192	132
miR444	gi|383736259|gb|HX155296.1|HX155296	170	-32.07	170	-32.07	33110332	21	223	164
miR444	gi|383734631|gb|HX138899.1|HX138899	171	-23.95	171	-23.95	33111146	21	161	11
miR444	gi|383733247|gb|HX160177.1|HX160177	309	-41.97	156	-21.54	33111838	21	705	381	26
miR444	gi|383733013|gb|HX153222.1|HX153222	317	-45.08	163	-23.49	33111955	21	802	103	556
miR444	gi|383732317|gb|HX148205.1|HX148205	170	-32.07	170	-32.07	33112303	21	682	105
miR444	gi|383731649|gb|HX126408.1|HX126408	173	-29.02	173	-29.02	33112637	21	644	72
miR444	gi|383730695|gb|HX124620.1|HX124620	303	-43.77	153	-22.21	33113114	21	477	416	184
miR444	gi|383729397|gb|HX146162.1|HX146162	310	-55.77	156	-29.42	33113763	21	489	226	211
miR444	gi|383729353|gb|HX146118.1|HX146118	321	-50.66	162	-27.75	33113785	21	776	185	169
miR444	gi|383728381|gb|HX116936.1|HX116936	315	-40.71	158	-22.18	33114271	21	580	276	74
miR444	gi|383725858|gb|HX067885.1|HX067885	170	-32.07	170	-32.07	33115533	21	482	77
miR444	gi|383725242|gb|HX114744.1|HX114744	170	-24.92	170	-24.92	33115841	21	556	50
miR444	gi|383723854|gb|HX078174.1|HX078174	307	-36.78	155	-21.39	33116535	21	481	237	211
miR444	gi|383722930|gb|HX072062.1|HX072062	313	-42.72	162	-21.59	33116997	21	292	102	69
miR444	gi|383722554|gb|HX071686.1|HX071686	175	-28.27	175	-28.27	33117185	21	563	105
miR444	gi|383722246|gb|HX070184.1|HX070184	303	-57.14	152	-30.37	33117339	21	602	349	362
miR444	gi|383719522|gb|HX070124.1|HX070124	170	-26.92	170	-26.92	33118701	21	666	343
miR444	gi|383719098|gb|HX069700.1|HX069700	317	-45.08	163	-23.49	33118913	21	737	63	516
miR444	gi|383717142|gb|HX086995.1|HX086995	310	-57.76	156	-29.42	33119891	21	548	212	197
miR444	gi|383712892|gb|HX077038.1|HX077038	170	-32.07	170	-32.07	33121012	21	406	65
miR444	gi|383708528|gb|HX075082.1|HX075082	312	-46.47	159	-23.71	33123066	21	694	432	150
miR444	gi|383706363|gb|HX057820.1|HX057820	171	-23.95	171	-23.95	33124148	21	289	83
miR444	gi|383706187|gb|HX056759.1|HX056759	314	-46.39	161	-24.2	33124236	21	757	92	79
miR444	gi|383705747|gb|HX014075.1|HX014075	467	-78.18	162	-26.88	33124456	21	463	424	211	183
miR444	gi|383699692|gb|HX049475.1|HX049475	309	-41.97	156	-21.54	33125591	21	423	379	24
miR444	gi|383698610|gb|HX049365.1|HX049365	304	-45.77	154	-23.7	33126132	21	662	345	477
miR444	gi|383698548|gb|HX053091.1|HX053091	170	-32.07	170	-32.07	33126163	21	668	105
miR444	gi|383698452|gb|HX051208.1|HX051208	309	-41.97	156	-21.54	33126211	21	548	380	25
miR444	gi|383698086|gb|HX039522.1|HX039522	305	-52.01	155	-26.88	33126394	21	147	91	63
miR444	gi|383697206|gb|HX011296.1|HX011296	315	-40.71	158	-22.18	33126834	21	326	259	57
miR444	gi|383697204|gb|HX011294.1|HX011294	315	-40.71	158	-22.18	33126835	21	458	280	78
miR444	gi|383696404|gb|HX018228.1|HX018228	170	-28.65	170	-28.65	33127235	21	70	1
miR444	gi|383695954|gb|HX047363.1|HX047363	171	-23.95	171	-23.95	33127460	21	322	124
miR444	gi|383693397|gb|HX017857.1|HX017857	310	-57.76	156	-29.42	33128734	21	429	175	160
miR444	gi|383691121|gb|HX008438.1|HX008438	305	-35.85	154	-21.02	33129872	21	315	101	84
miR444	gi|383687965|gb|HX198358.1|HX198358	322	-45.62	161	-22.81	33131450	21	698	566	593
miR444	gi|383687041|gb|HX251142.1|HX251142	467	-78.18	162	-26.88	33131912	21	519	417	204	176
miR444	gi|383686897|gb|HX250998.1|HX250998	306	-46.4	156	-26.45	33131984	21	705	377	6
miR444	gi|383686789|gb|HX250890.1|HX250890	306	-46.4	156	-26.45	33132038	21	687	376	5
miR444	gi|383686761|gb|HX249272.1|HX249272	304	-35.41	152	-19.18	33132052	21	581	328	441
miR444	gi|383686541|gb|HX249052.1|HX249052	310	-57.76	156	-29.42	33132162	21	499	230	215
miR444	gi|383685161|gb|HX201694.1|HX201694	317	-46.95	167	-26.82	33132852	21	788	404	217
miR444	gi|383684841|gb|HX199985.1|HX199985	308	-28.72	154	-14.36	33133012	21	704	597	651
miR444	gi|383684137|gb|HX193139.1|HX193139	310	-39.77	155	-20.44	33133364	21	655	211	367
miR444	gi|383683979|gb|HX256698.1|HX256698	467	-78.18	162	-26.88	33133443	21	501	415	202	174
miR444	gi|383683667|gb|HX253216.1|HX253216	467	-78.18	162	-26.88	33133599	21	514	418	205	177
miR444	gi|383683191|gb|HX188576.1|HX188576	310	-40.74	158	-21.39	33133837	21	823	530	125
miR444	gi|383683037|gb|HX186258.1|HX186258	311	-40.06	157	-21.53	33133914	21	625	46	248
miR444	gi|383682597|gb|HX169629.1|HX169629	309	-41.97	156	-21.54	33134134	21	742	418	63
miR444	gi|383682171|gb|HX151302.1|HX151302	315	-40.71	158	-22.18	33134347	21	664	284	82
miR444	gi|383682107|gb|HX151238.1|HX151238	171	-27.29	171	-27.29	33134379	21	767	184
miR444	gi|383681843|gb|HX150974.1|HX150974	170	-24.72	170	-24.72	33134511	21	693	63
miR444	gi|383681173|gb|HX181730.1|HX181730	173	-32.96	173	-32.96	33134846	21	788	397
miR444	gi|383680535|gb|HX148548.1|HX148548	309	-47.73	158	-28.43	33135165	21	685	425	458
miR444	gi|383680515|gb|HX148528.1|HX148528	305	-38.63	153	-20.74	33135175	21	719	191	217
miR444	gi|383680309|gb|HX148322.1|HX148322	310	-55.77	156	-29.42	33135278	21	411	148	133
miR444	gi|383680275|gb|HX148288.1|HX148288	314	-45.09	161	-23.59	33135295	21	785	410	292
miR444	gi|383716101|gb|HX066399.1|HX066399	466	-74.5	158	-29.11	33140412	21	610	52	439	500
miR444	gi|383711785|gb|HX055680.1|HX055680	311	-40.06	157	-21.53	33141438	21	615	87	301
miR444	gi|383711079|gb|HX061369.1|HX061369	307	-38.88	154	-21.73	33141791	21	530	288	227
miR444	gi|383709405|gb|HX053705.1|HX053705	171	-23.33	171	-23.33	33142628	21	656	253
miR444	gi|383708527|gb|HX075081.1|HX075081	312	-46.47	159	-23.71	33143067	21	647	419	137
miR444	gi|383707959|gb|HX069347.1|HX069347	174	-26.71	174	-26.71	33143351	21	560	257
miR444	gi|383707406|gb|HX064132.1|HX064132	311	-40.06	157	-21.53	33143627	21	617	87	289
miR444	gi|383705972|gb|HX056084.1|HX056084	309	-47.73	158	-28.43	33144344	21	600	382	415
miR444	gi|383705828|gb|HX014156.1|HX014156	170	-32.07	170	-32.07	33144416	21	443	65
miR444	gi|383705748|gb|HX014076.1|HX014076	305	-52.01	155	-26.88	33144456	21	255	66	38
miR444	gi|383705718|gb|HX014046.1|HX014046	321	-50.66	162	-27.75	33144471	21	256	195	179
miR444	gi|383701629|gb|HX013742.1|HX013742	170	-25.84	170	-25.84	33144623	21	392	10
miR444	gi|383701425|gb|HX013538.1|HX013538	170	-25.84	170	-25.84	33144725	21	276	41
miR444	gi|383698879|gb|HX045552.1|HX045552	171	-25.67	171	-25.67	33145998	21	642	229
miR444	gi|383697925|gb|HX013011.1|HX013011	170	-25.19	170	-25.19	33146475	21	311	1
miR444	gi|383697205|gb|HX011295.1|HX011295	315	-40.71	158	-22.18	33146835	21	458	280	78
miR444	gi|383694828|gb|HX037503.1|HX037503	170	-28.56	170	-28.56	33148022	21	507	329
miR444	gi|383694644|gb|HX037319.1|HX037319	173	-29.47	173	-29.47	33148114	21	369	84
miR444	gi|383688598|gb|HX020557.1|HX020557	321	-50.66	162	-27.75	33151134	21	366	195	179
miR444	gi|383687716|gb|HX198109.1|HX198109	170	-31.38	170	-31.38	33151575	21	731	303
miR444	gi|383687668|gb|HX198061.1|HX198061	315	-40.71	158	-22.18	33151599	21	673	283	81
miR444	gi|383686370|gb|HX247294.1|HX247294	310	-57.76	156	-29.42	33152248	21	696	222	207
miR444	gi|383685414|gb|HX193527.1|HX193527	304	-35.41	152	-19.18	33152726	21	653	352	465
miR444	gi|383685094|gb|HX200238.1|HX200238	174	-26.75	174	-26.75	33152886	21	678	417
miR444	gi|383684650|gb|HX198604.1|HX198604	310	-57.76	156	-29.42	33153108	21	524	233	218
miR444	gi|383683930|gb|HX256649.1|HX256649	310	-55.77	156	-29.42	33153468	21	702	226	211
miR444	gi|383683170|gb|HX188555.1|HX188555	311	-47.74	158	-29.84	33153848	21	746	323	511
miR444	gi|383682810|gb|HX184245.1|HX184245	171	-26.78	171	-26.78	33154028	21	793	86
miR444	gi|383681878|gb|HX151009.1|HX151009	314	-46.39	161	-24.2	33154494	21	746	177	164
miR444	gi|383681762|gb|HX150893.1|HX150893	307	-40.59	155	-23.18	33154552	21	723	626	174
miR444	gi|383681130|gb|HX181687.1|HX181687	326	-50.83	171	-26.88	33154868	21	784	86	151
miR444	gi|383680498|gb|HX148511.1|HX148511	310	-57.76	156	-29.42	33155184	21	737	220	205
miR444	gi|383680130|gb|HX146356.1|HX146356	321	-50.66	162	-27.75	33155368	21	533	204	188
miR444	gi|383679027|gb|HX176835.1|HX176835	306	-42.18	153	-22.91	33155920	21	697	1	51
miR444	gi|383677543|gb|HX131886.1|HX131886	311	-51.83	157	-29.28	33156662	21	770	253	602
miR444	gi|383676499|gb|HX139378.1|HX139378	312	-49.36	157	-27.3	33157184	21	838	233	444
miR444	gi|383676427|gb|HX139306.1|HX139306	311	-40.06	157	-21.53	33157220	21	399	92	294
miR444	gi|383676337|gb|HX139216.1|HX139216	316	-53.82	161	-31.36	33157265	21	622	28	15
miR444	gi|383674477|gb|HX134671.1|HX134671	315	-46.11	158	-23.51	33158195	21	827	500	693
miR444	gi|383674041|gb|HX132444.1|HX132444	315	-40.71	158	-22.18	33158413	21	666	287	85
miR444	gi|383674017|gb|HX132420.1|HX132420	312	-44.96	162	-28.43	33158425	21	528	202	469
miR444	gi|383672861|gb|HX101467.1|HX101467	170	-32.07	170	-32.07	33159003	21	531	104
miR444	gi|383670689|gb|HX110789.1|HX110789	305	-52.01	155	-26.88	33160089	21	309	251	223
miR444	gi|383670145|gb|HX104246.1|HX104246	310	-57.76	156	-29.42	33160361	21	630	209	194
miR444	gi|383664661|gb|HX094808.1|HX094808	305	-35.85	154	-21.02	33163103	21	482	219	202
miR444	gi|383663621|gb|HX098544.1|HX098544	309	-41.97	156	-21.54	33163623	21	713	389	34
miR444	gi|383663251|gb|HX097576.1|HX097576	175	-27.08	175	-27.08	33163808	21	568	64
miR444	gi|383662669|gb|HX092735.1|HX092735	326	-50.83	171	-26.88	33164099	21	590	82	147
miR444	gi|383660841|gb|HX091197.1|HX091197	311	-47.74	158	-29.84	33165013	21	566	331	519
miR444	gi|383660377|gb|HX087605.1|HX087605	170	-24.31	170	-24.31	33165245	21	636	105
miR444	gi|383655981|gb|HX065237.1|HX065237	467	-78.18	162	-26.88	33167443	21	485	425	212	184
miR444	gi|383655729|gb|HX077456.1|HX077456	308	-40.97	157	-20.87	33167569	21	541	153	253
miR444	gi|383655713|gb|HX077440.1|HX077440	301	-33.84	151	-18.99	33167577	21	588	521	201
miR444	gi|383645661|gb|HX117576.1|HX117576	310	-57.76	156	-29.42	33170585	21	634	199	184
miR444	gi|383638087|gb|HX057571.1|HX057571	170	-32.07	170	-32.07	33170812	21	187	112
miR444	gi|383637683|gb|HX052994.1|HX052994	171	-25.67	171	-25.67	33171014	21	475	222
miR444	gi|383634692|gb|HX108407.1|HX108407	175	-28.27	175	-28.27	33172222	21	616	145
miR444	gi|383632208|gb|HX103820.1|HX103820	174	-26.71	174	-26.71	33173464	21	79	4
miR444	gi|383679712|gb|HX191289.1|HX191289	306	-46.4	156	-26.45	33175578	21	715	444	73
miR444	gi|383678718|gb|HX172357.1|HX172357	309	-49.44	155	-28.53	33176075	21	753	614	544
miR444	gi|383677028|gb|HX129779.1|HX129779	463	-68.03	155	-25.23	33176920	21	803	176	133	722
miR444	gi|383676900|gb|HX115739.1|HX115739	326	-50.83	171	-26.88	33176984	21	326	186	251
miR444	gi|383676636|gb|HX113661.1|HX113661	175	-28.27	175	-28.27	33177116	21	598	75
miR444	gi|383675928|gb|HX137021.1|HX137021	316	-53.82	161	-31.36	33177470	21	754	160	147
miR444	gi|383675634|gb|HX136727.1|HX136727	170	-30.93	170	-30.93	33177617	21	645	45
miR444	gi|383675252|gb|HX127614.1|HX127614	322	-48.42	164	-26.45	33177808	21	783	631	107
miR444	gi|383672860|gb|HX101466.1|HX101466	170	-32.07	170	-32.07	33179004	21	553	105
miR444	gi|383671548|gb|HX105577.1|HX105577	467	-78.18	162	-26.88	33179660	21	499	455	242	214
miR444	gi|383669594|gb|HX103297.1|HX103297	314	-44.1	162	-22.08	33180637	21	762	423	115
miR444	gi|383667928|gb|HX107811.1|HX107811	310	-34.85	159	-17.81	33181470	21	576	458	101
miR444	gi|383666188|gb|HX099904.1|HX099904	170	-32.07	170	-32.07	33182340	21	542	116
miR444	gi|383663956|gb|HX098879.1|HX098879	305	-35.82	153	-20.23	33183456	21	605	473	325
miR444	gi|383661734|gb|HX088074.1|HX088074	309	-41.97	156	-21.54	33184567	21	401	382	26
miR444	gi|383660842|gb|HX091198.1|HX091198	311	-47.74	158	-29.84	33185013	21	575	331	519
miR444	gi|383658112|gb|HX089870.1|HX089870	306	-46.4	156	-26.45	33186378	21	685	375	4
miR444	gi|383657736|gb|HX089339.1|HX089339	170	-24.87	170	-24.87	33186566	21	597	413
miR444	gi|383655730|gb|HX077457.1|HX077457	308	-40.97	157	-20.87	33187569	21	537	149	249
miR444	gi|383655128|gb|HX061048.1|HX061048	171	-23.95	171	-23.95	33187870	21	570	62
miR444	gi|383654684|gb|HX082787.1|HX082787	302	-42.18	152	-24.21	33188092	21	664	467	327
miR444	gi|383654296|gb|HX081628.1|HX081628	170	-32.07	170	-32.07	33188286	21	315	54
miR444	gi|383653150|gb|HX073220.1|HX073220	303	-40.12	153	-22.07	33188859	21	669	505	550
miR444	gi|383646230|gb|HX119733.1|HX119733	175	-28.27	175	-28.27	33190301	21	83	22
miR444	gi|383635001|gb|HX122426.1|HX122426	303	-43.77	153	-22.21	33192068	21	511	427	195
miR444	gi|383632207|gb|HX103819.1|HX103819	174	-26.71	174	-26.71	33193465	21	584	250
miR444	gi|383630285|gb|HX039835.1|HX039835	315	-40.71	158	-22.18	33194426	21	279	248	46
miR444	gi|383629997|gb|HX038552.1|HX038552	305	-35.85	154	-21.02	33194570	21	359	105	88
miR444	gi|383624624|gb|HX025710.1|HX025710	315	-40.71	158	-22.18	33196654	21	329	279	77
miR444	gi|383624472|gb|HX018058.1|HX018058	173	-29.47	173	-29.47	33196730	21	344	84
miR444	gi|383619047|gb|HX002300.1|HX002300	309	-41.97	156	-21.54	33197938	21	410	379	24
miR444	gi|383618717|gb|HX034061.1|HX034061	305	-38.49	155	-21.56	33198103	21	422	1	277
miR444	gi|383618685|gb|HX034029.1|HX034029	311	-40.06	157	-21.53	33198119	21	455	75	277
miR444	gi|383616819|gb|HX040670.1|HX040670	326	-50.83	171	-26.88	33198947	21	306	68	133
miR169	gi|383748480|gb|HX188974.1|HX188974	173	-27.4	173	-27.4	5134258	21	750	655
miR169	gi|383745626|gb|HX165076.1|HX165076	183	-27.25	183	-27.25	5135685	21	639	574
miR169	gi|383743778|gb|HX170440.1|HX170440	173	-27.4	173	-27.4	5136609	21	779	684
miR169	gi|383743390|gb|HX164700.1|HX164700	302	-34.54	152	-19.2	5136803	21	816	786	309
miR169	gi|383738238|gb|HX124095.1|HX124095	172	-25.59	172	-25.59	5139379	21	527	191
miR169	gi|383726228|gb|HX072419.1|HX072419	301	-37.58	151	-20.7	5145384	21	651	536	42
miR169	gi|383745841|gb|HX136142.1|HX136142	301	-35.03	151	-20.94	5147013	21	823	684	624
miR169	gi|383743921|gb|HX172565.1|HX172565	173	-29.6	173	-29.6	5147973	21	704	249
miR169	gi|383740719|gb|HX170045.1|HX170045	171	-25.44	171	-25.44	5149574	21	756	341
miR169	gi|383740433|gb|HX169759.1|HX169759	170	-24.26	170	-24.26	5149717	21	784	737
miR169	gi|383740257|gb|HX167794.1|HX167794	314	-38.72	160	-20.8	5149805	21	497	103	356
miR169	gi|383739717|gb|HX143367.1|HX143367	305	-44.57	154	-25.1	5150075	21	656	389	286
miR169	gi|383736875|gb|HX162455.1|HX162455	322	-42.49	166	-23.18	5151496	21	737	474	181
miR169	gi|383735677|gb|HX143607.1|HX143607	309	-32.94	158	-16.77	5152095	21	728	274	324
miR169	gi|383733303|gb|HX160233.1|HX160233	309	-36.83	158	-18.67	5153282	21	696	162	290
miR169	gi|383732769|gb|HX150822.1|HX150822	302	-34.54	152	-19.2	5153549	21	840	755	278
miR169	gi|383729873|gb|HX157678.1|HX157678	322	-42.49	166	-23.18	5154997	21	558	502	209
miR169	gi|383725296|gb|HX114798.1|HX114798	172	-25.59	172	-25.59	5157286	21	615	585
miR169	gi|383724778|gb|HX112303.1|HX112303	304	-32.51	153	-18.48	5157545	21	544	67	309
miR169	gi|383720926|gb|HX109715.1|HX109715	170	-24.77	170	-24.77	5159471	21	566	237
miR169	gi|383720268|gb|HX077861.1|HX077861	187	-32.37	187	-32.37	5159800	21	600	576
miR169	gi|383718184|gb|HX061251.1|HX061251	313	-40.15	161	-21.23	5160842	21	632	220	599
miR169	gi|383696008|gb|HX047417.1|HX047417	303	-34.47	152	-19.94	5168905	21	713	162	544
miR169	gi|383695728|gb|HX045348.1|HX045348	309	-40.43	159	-28.25	5169045	21	776	327	552
miR169	gi|383691703|gb|HX028683.1|HX028683	171	-25.44	171	-25.44	5171053	21	483	212
miR169	gi|383691683|gb|HX028663.1|HX028663	170	-24.77	170	-24.77	5171063	21	290	240
miR169	gi|383689089|gb|HX022415.1|HX022415	170	-24.77	170	-24.77	5172360	21	381	307
miR169	gi|383687851|gb|HX198244.1|HX198244	322	-42.49	166	-23.18	5172979	21	732	445	152
miR169	gi|383687833|gb|HX198226.1|HX198226	312	-36.92	158	-18.54	5172988	21	740	656	336
miR169	gi|383682359|gb|HX153496.1|HX153496	173	-29.6	173	-29.6	5175725	21	779	334
miR169	gi|383681469|gb|HX183792.1|HX183792	308	-41.94	155	-24.09	5176170	21	673	97	239
miR169	gi|383681045|gb|HX181602.1|HX181602	173	-27.4	173	-27.4	5176382	21	697	227
miR169	gi|383680797|gb|HX148810.1|HX148810	316	-37.61	158	-19.45	5176506	21	698	35	150
miR169	gi|383679861|gb|HX191438.1|HX191438	173	-28.93	173	-28.93	5176974	21	749	296
miR169	gi|383724781|gb|HX112306.1|HX112306	304	-32.51	153	-18.48	5177544	21	292	23	265
miR169	gi|383722873|gb|HX072005.1|HX072005	304	-49.59	154	-27.28	5178498	21	548	215	113
miR169	gi|383720389|gb|HX077982.1|HX077982	322	-42.49	166	-23.18	5179740	21	608	470	177
miR169	gi|383712113|gb|HX056008.1|HX056008	310	-36.98	158	-20.38	5182746	21	648	111	201
miR169	gi|383709013|gb|HX053313.1|HX053313	327	-43.22	173	-24.89	5184296	21	609	427	42
miR169	gi|383696007|gb|HX047416.1|HX047416	303	-34.47	152	-19.94	5188906	21	687	158	540
miR169	gi|383688100|gb|HX005275.1|HX005275	171	-25.44	171	-25.44	5192855	21	252	150
miR169	gi|383682308|gb|HX153445.1|HX153445	173	-29.6	173	-29.6	5195751	21	792	332
miR169	gi|383680708|gb|HX148721.1|HX148721	303	-36.68	153	-18.95	5196551	21	653	114	208
miR169	gi|383678677|gb|HX172316.1|HX172316	187	-33.82	187	-33.82	5197567	21	665	504
miR169	gi|383676275|gb|HX139154.1|HX139154	313	-37.86	160	-19.14	5198768	21	747	345	298
miR169	gi|383676107|gb|HX138986.1|HX138986	302	-33.06	151	-16.53	5198852	21	529	231	319
miR169	gi|383674685|gb|HX136666.1|HX136666	317	-39.32	162	-21.61	5199563	21	730	422	33
miR169	gi|383674615|gb|HX136596.1|HX136596	320	-39.01	160	-22.76	5199598	21	760	34	105
miR169	gi|383672407|gb|HX113234.1|HX113234	171	-25.44	171	-25.44	5200702	21	589	248
miR169	gi|383668951|gb|HX101838.1|HX101838	327	-43.22	173	-24.89	5202430	21	637	427	42
miR169	gi|383667259|gb|HX096871.1|HX096871	172	-25.62	172	-25.62	5203276	21	648	16
miR169	gi|383660357|gb|HX087585.1|HX087585	170	-22.97	170	-22.97	5206727	21	502	152
miR169	gi|383658597|gb|HX085286.1|HX085286	173	-24.89	173	-24.89	5207607	21	184	20
miR169	gi|383654083|gb|HX081415.1|HX081415	322	-42.49	166	-23.18	5209864	21	570	529	236
miR169	gi|383637909|gb|HX057393.1|HX057393	332	-48.48	166	-24.24	5212373	21	703	397	439
miR169	gi|383637285|gb|HX050942.1|HX050942	301	-37.58	151	-20.7	5212618	21	596	538	44
miR169	gi|383632246|gb|HX103858.1|HX103858	301	-37.58	151	-20.7	5214917	21	656	541	47
miR169	gi|383679536|gb|HX189525.1|HX189525	170	-25.15	170	-25.15	5217138	21	822	561
miR169	gi|383676174|gb|HX139053.1|HX139053	319	-43.7	161	-24.25	5218819	21	444	245	277
miR169	gi|383675760|gb|HX136853.1|HX136853	302	-33.06	151	-16.53	5219026	21	529	231	319
miR169	gi|383675372|gb|HX129519.1|HX129519	171	-24.4	171	-24.4	5219220	21	819	170
miR169	gi|383675304|gb|HX129451.1|HX129451	316	-39.28	161	-21.43	5219254	21	441	210	30
miR169	gi|383674668|gb|HX136649.1|HX136649	308	-41.94	155	-24.09	5219572	21	803	461	603
miR169	gi|383669426|gb|HX103129.1|HX103129	327	-43.22	173	-24.89	5222193	21	599	452	67
miR169	gi|383663696|gb|HX098619.1|HX098619	305	-41.66	154	-21.82	5225058	21	543	91	64
miR169	gi|383653780|gb|HX075425.1|HX075425	316	-37.4	162	-21.46	5230016	21	621	483	243
miR169	gi|383652276|gb|HX069511.1|HX069511	332	-48.48	166	-24.24	5230768	21	481	327	369
miR169	gi|383645814|gb|HX117729.1|HX117729	302	-34.54	152	-19.2	5231981	21	632	538	61
miR169	gi|383636812|gb|HX113716.1|HX113716	173	-24.91	173	-24.91	5232855	21	597	2
miR169	gi|383632247|gb|HX103859.1|HX103859	301	-37.58	151	-20.7	5234917	21	590	535	41
miR169	gi|383629703|gb|HX038258.1|HX038258	170	-24.77	170	-24.77	5236189	21	313	239
miR168	gi|383748698|gb|HX189192.1|HX189192	305	-61.61	153	-32.68	5571001	21	769	740	139
miR168	gi|383744534|gb|HX174966.1|HX174966	317	-55.46	162	-30.5	5573083	21	806	36	372
miR168	gi|383739896|gb|HX145404.1|HX145404	308	-49.51	157	-25.59	5575402	21	762	356	544
miR168	gi|383736132|gb|HX155169.1|HX155169	311	-48.07	156	-25.88	5577284	21	716	80	6
miR168	gi|383734262|gb|HX128359.1|HX128359	307	-53.87	154	-27.35	5578219	21	860	376	403
miR168	gi|383732272|gb|HX148160.1|HX148160	317	-53.92	167	-31.91	5579214	21	722	407	340
miR168	gi|383732250|gb|HX148138.1|HX148138	317	-55.46	162	-30.5	5579225	21	810	37	373
miR168	gi|383729168|gb|HX145933.1|HX145933	310	-41.21	159	-22.08	5580766	21	785	414	225
miR168	gi|383728878|gb|HX143876.1|HX143876	326	-50.69	167	-28.61	5580911	21	485	316	129
miR168	gi|383728270|gb|HX116825.1|HX116825	171	-31.62	171	-31.62	5581215	21	375	31
miR168	gi|383746051|gb|HX136241.1|HX136241	171	-33.48	171	-33.48	5583760	21	786	293
miR168	gi|383740341|gb|HX167878.1|HX167878	308	-49.51	157	-25.59	5586615	21	769	410	598
miR168	gi|383740093|gb|HX145601.1|HX145601	318	-47.74	167	-28.61	5586739	21	693	648	459
miR168	gi|383737383|gb|HX125850.1|HX125850	318	-47.74	167	-28.61	5588094	21	666	609	420
miR168	gi|383735961|gb|HX153607.1|HX153607	337	-55.92	174	-32.62	5588805	21	748	155	84
miR168	gi|383734901|gb|HX128665.1|HX128665	326	-50.69	167	-28.61	5589335	21	404	232	45
miR168	gi|383733883|gb|HX160813.1|HX160813	304	-44.49	152	-24.57	5589844	21	763	378	391
miR168	gi|383732585|gb|HX150638.1|HX150638	317	-55.46	162	-30.5	5590493	21	830	36	372
miR168	gi|383732065|gb|HX128217.1|HX128217	310	-41.21	159	-22.08	5590753	21	776	414	225
miR168	gi|383724242|gb|HX080175.1|HX080175	316	-56.06	163	-30.52	5594665	21	714	687	379
miR168	gi|383718752|gb|HX068160.1|HX068160	318	-47.13	167	-28	5597410	21	739	368	179
miR168	gi|383709954|gb|HX065788.1|HX065788	328	-55.03	166	-28.68	5600677	21	595	517	286
miR168	gi|383701112|gb|HX028522.1|HX028522	317	-55.46	162	-30.5	5603205	21	418	42	378
miR168	gi|383688995|gb|HX021949.1|HX021949	317	-55.46	162	-30.5	5609259	21	381	6	342
miR168	gi|383687127|gb|HX251228.1|HX251228	317	-55.46	162	-30.5	5610193	21	568	18	354
miR168	gi|383687047|gb|HX251148.1|HX251148	317	-55.46	162	-30.5	5610233	21	469	38	374
miR168	gi|383683073|gb|HX186294.1|HX186294	321	-53.4	169	-28.35	5612220	21	687	296	111
miR168	gi|383681749|gb|HX150880.1|HX150880	307	-48.24	155	-25.51	5612882	21	808	301	192
miR168	gi|383679989|gb|HX144010.1|HX144010	170	-30.01	170	-30.01	5613762	21	806	213
miR168	gi|383717455|gb|HX089492.1|HX089492	171	-31.62	171	-31.62	5618059	21	348	4
miR168	gi|383716747|gb|HX062279.1|HX062279	171	-31.62	171	-31.62	5618413	21	351	2
miR168	gi|383711425|gb|HX053949.1|HX053949	310	-55.78	155	-28.13	5619942	21	577	130	149
miR168	gi|383700691|gb|HX026687.1|HX026687	317	-55.46	162	-30.5	5623416	21	424	38	374
miR168	gi|383693344|gb|HX016836.1|HX016836	318	-47.74	167	-28.61	5627085	21	488	190	1
miR168	gi|383692954|gb|HX016048.1|HX016048	306	-49.5	155	-26.97	5627280	21	436	364	31
miR168	gi|383686852|gb|HX250953.1|HX250953	317	-55.46	162	-30.5	5630331	21	520	25	361
miR168	gi|383681102|gb|HX181659.1|HX181659	465	-81.17	163	-29.43	5633206	21	418	303	78	264
miR168	gi|383680594|gb|HX148607.1|HX148607	302	-51.36	151	-26.74	5633460	21	821	159	557
miR168	gi|383680102|gb|HX146328.1|HX146328	310	-41.21	159	-22.08	5633706	21	799	428	239
miR168	gi|383675357|gb|HX129504.1|HX129504	306	-51.5	155	-28.97	5636079	21	629	368	35
miR168	gi|383674671|gb|HX136652.1|HX136652	304	-44.49	152	-24.57	5636422	21	760	377	390
miR168	gi|383673843|gb|HX127093.1|HX127093	326	-50.69	167	-28.61	5636836	21	604	434	247
miR168	gi|383673587|gb|HX126837.1|HX126837	318	-47.74	167	-28.61	5636964	21	822	461	272
miR168	gi|383661757|gb|HX088097.1|HX088097	171	-31.19	171	-31.19	5642879	21	591	541
miR168	gi|383655197|gb|HX061117.1|HX061117	171	-31.28	171	-31.28	5646159	21	143	69
miR168	gi|383676060|gb|HX138939.1|HX138939	317	-55.46	162	-30.5	5655728	21	831	37	373
miR168	gi|383616030|gb|HX029816.1|HX029816	171	-31.28	171	-31.28	5677662	21	398	81
miR168	gi|383614244|gb|HX028176.1|HX028176	171	-31.62	171	-31.62	5678464	21	447	116
miR156	gi|383743950|gb|HX172594.1|HX172594	302	-31.06	152	-15.63	7976061	20	821	566	745
miR156	gi|383743576|gb|HX164886.1|HX164886	311	-34.03	157	-18.23	7976248	20	777	297	290
miR156	gi|383740242|gb|HX167779.1|HX167779	316	-38.84	161	-21.82	7977915	20	633	548	474
miR156	gi|383739804|gb|HX143454.1|HX143454	311	-40.36	160	-20.38	7978134	20	673	56	188
miR156	gi|383738038|gb|HX123895.1|HX123895	314	-36.1	157	-18.05	7979017	20	597	7	86
miR156	gi|383736328|gb|HX155365.1|HX155365	309	-44.77	156	-23.59	7979872	20	743	618	170
miR156	gi|383735344|gb|HX128886.1|HX128886	324	-40.29	163	-21.81	7980364	20	724	289	323
miR156	gi|383734794|gb|HX139528.1|HX139528	317	-51.14	161	-27.27	7980639	20	687	404	423
miR156	gi|383744897|gb|HX186699.1|HX186699	174	-24.61	174	-24.61	7987023	20	729	634
miR156	gi|383721832|gb|HX111964.1|HX111964	314	-41.5	158	-21.83	7998556	20	615	353	492
miR156	gi|383719412|gb|HX070014.1|HX070014	170	-25.36	170	-25.36	7999766	20	610	586
miR156	gi|383718512|gb|HX065357.1|HX065357	170	-25.36	170	-25.36	8000216	20	575	522
miR156	gi|383717016|gb|HX084882.1|HX084882	170	-25.36	170	-25.36	8000964	20	614	560
miR156	gi|383710744|gb|HX060038.1|HX060038	170	-25.36	170	-25.36	8002968	20	617	588
miR156	gi|383710334|gb|HX066168.1|HX066168	170	-25.36	170	-25.36	8003173	20	577	523
miR156	gi|383707904|gb|HX069292.1|HX069292	170	-25.36	170	-25.36	8004388	20	610	565
miR156	gi|383706843|gb|HX058078.1|HX058078	170	-25.36	170	-25.36	8004918	20	600	571
miR156	gi|383684495|gb|HX193497.1|HX193497	170	-25.36	170	-25.36	8014195	20	744	544
miR156	gi|383681165|gb|HX181722.1|HX181722	306	-46.87	153	-23.52	8015860	20	823	673	793
miR156	gi|383720033|gb|HX076212.1|HX076212	312	-45.43	162	-25.68	8019456	20	626	205	161
miR156	gi|383719485|gb|HX070087.1|HX070087	170	-25.36	170	-25.36	8019730	20	642	612
miR156	gi|383709777|gb|HX065611.1|HX065611	170	-25.36	170	-25.36	8023452	20	617	593
miR156	gi|383707180|gb|HX064017.1|HX064017	311	-39.09	156	-21.28	8024750	20	697	428	446
miR156	gi|383675885|gb|HX136978.1|HX136978	317	-48.5	164	-27.32	8038501	20	828	639	191
miR156	gi|383669511|gb|HX103214.1|HX103214	170	-25.36	170	-25.36	8041688	20	653	592
miR156	gi|383667481|gb|HX096982.1|HX096982	170	-25.36	170	-25.36	8042703	20	625	572
miR156	gi|383666497|gb|HX095844.1|HX095844	170	-25.36	170	-25.36	8043195	20	678	624
miR156	gi|383665667|gb|HX099184.1|HX099184	172	-29.52	172	-29.52	8043610	20	621	242
miR156	gi|383663409|gb|HX097734.1|HX097734	316	-41.08	161	-22.1	8044739	20	599	452	418
miR156	gi|383662507|gb|HX092573.1|HX092573	170	-25.36	170	-25.36	8045190	20	639	585
miR156	gi|383657477|gb|HX085020.1|HX085020	170	-25.36	170	-25.36	8047705	20	653	592
miR156	gi|383656943|gb|HX083514.1|HX083514	317	-51.14	161	-27.27	8047972	20	332	201	220
miR156	gi|383628870|gb|HX056218.1|HX056218	170	-25.36	170	-25.36	8056143	20	577	523
miR156	gi|383628372|gb|HX108207.1|HX108207	316	-41.08	161	-22.1	8056392	20	503	462	428
miR156	gi|383677194|gb|HX129945.1|HX129945	173	-24.63	173	-24.63	8057847	20	809	11
miR156	gi|383664864|gb|HX095210.1|HX095210	170	-25.36	170	-25.36	8064012	20	614	531
miR156	gi|383661880|gb|HX088220.1|HX088220	170	-25.36	170	-25.36	8065504	20	649	524
miR156	gi|383659178|gb|HX085608.1|HX085608	172	-25.46	172	-25.46	8066855	20	629	484
miR156	gi|383659022|gb|HX085489.1|HX085489	316	-41.08	161	-22.1	8066933	20	638	468	434
miR156	gi|383651718|gb|HX079802.1|HX079802	170	-25.36	170	-25.36	8070585	20	663	510
miR156	gi|383646884|gb|HX120277.1|HX120277	170	-25.36	170	-25.36	8071017	20	567	538
miR156	gi|383628567|gb|HX054104.1|HX054104	173	-23.98	173	-23.98	8076295	20	528	348
miR156	gi|383628371|gb|HX108206.1|HX108206	316	-41.08	161	-22.1	8076393	20	518	477	443
miR2911	gi|390281255|gb|JK972207.1|JK972207	186	-52.57	186	-52.57	30689647	20	83	54
miR2911	gi|383748294|gb|HX191584.1|HX191584	307	-50.26	156	-26.97	30690193	20	609	387	496
miR2911	gi|383747768|gb|HX177461.1|HX177461	323	-67.29	172	-36.83	30690456	20	769	357	70
miR2911	gi|383747232|gb|HX175138.1|HX175138	302	-51.35	151	-26.51	30690724	20	742	203	269
miR2911	gi|383746462|gb|HX138220.1|HX138220	300	-61.94	150	-33.16	30691109	20	573	97	116
miR2911	gi|383743524|gb|HX164834.1|HX164834	307	-53.25	154	-27.21	30692578	20	766	75	562
miR2911	gi|383742570|gb|HX134028.1|HX134028	307	-50.26	156	-26.97	30693055	20	563	252	361
miR2911	gi|383740732|gb|HX170058.1|HX170058	170	-37.64	170	-37.64	30693974	20	780	554
miR2911	gi|383740646|gb|HX169972.1|HX169972	186	-52.57	186	-52.57	30694017	20	758	575
miR2911	gi|383740030|gb|HX145538.1|HX145538	308	-59.79	156	-30.77	30694325	20	702	162	287
miR2911	gi|383739056|gb|HX131396.1|HX131396	303	-54.92	153	-28.66	30694812	20	684	639	319
miR2911	gi|383737276|gb|HX162856.1|HX162856	309	-69.86	155	-36.28	30695702	20	756	506	517
miR2911	gi|383736352|gb|HX155389.1|HX155389	321	-70.76	168	-39.3	30696164	20	813	63	131
miR2911	gi|383734654|gb|HX128529.1|HX128529	311	-56.77	157	-28.96	30697013	20	740	292	312
miR2911	gi|383734564|gb|HX138832.1|HX138832	323	-67.29	172	-36.83	30697058	20	760	348	61
miR2911	gi|383734380|gb|HX138759.1|HX138759	312	-52.97	160	-29.03	30697150	20	363	335	48
miR2911	gi|383733590|gb|HX160520.1|HX160520	305	-56.14	154	-31.61	30697545	20	721	158	125
miR2911	gi|383733508|gb|HX160438.1|HX160438	312	-77.08	160	-38.93	30697586	20	739	222	273
miR2911	gi|383732554|gb|HX150607.1|HX150607	186	-52.57	186	-52.57	30698063	20	667	412
miR2911	gi|383731358|gb|HX126117.1|HX126117	303	-58.88	153	-30.66	30698661	20	745	1	145
miR2911	gi|383729896|gb|HX157701.1|HX157701	312	-66.17	158	-35.12	30699392	20	704	311	500
miR2911	gi|383728504|gb|HX117059.1|HX117059	308	-69.31	156	-35.29	30700088	20	619	393	107
miR2911	gi|383727704|gb|HX107550.1|HX107550	308	-66.38	156	-35.29	30700488	20	599	361	75
miR2911	gi|383747759|gb|HX177452.1|HX177452	312	-66.17	158	-35.12	30701896	20	673	206	395
miR2911	gi|383746719|gb|HX138366.1|HX138366	305	-63.2	155	-38.4	30702416	20	754	180	167
miR2911	gi|383745809|gb|HX136110.1|HX136110	186	-52.57	186	-52.57	30702871	20	728	616
miR2911	gi|383745745|gb|HX136046.1|HX136046	323	-67.29	172	-36.83	30702903	20	750	353	66
miR2911	gi|383745687|gb|HX165137.1|HX165137	186	-52.57	186	-52.57	30702932	20	132	79
miR2911	gi|383744789|gb|HX186591.1|HX186591	303	-52.81	152	-26.88	30703381	20	732	256	292
miR2911	gi|383743605|gb|HX164915.1|HX164915	307	-56.86	157	-33.44	30703973	20	594	529	427
miR2911	gi|383743141|gb|HX150366.1|HX150366	173	-37.74	173	-37.74	30704205	20	768	443
miR2911	gi|383742567|gb|HX134025.1|HX134025	311	-56.77	157	-28.96	30704492	20	730	297	317
miR2911	gi|383741463|gb|HX179929.1|HX179929	307	-53.25	154	-27.21	30705044	20	729	27	514
miR2911	gi|383740679|gb|HX170005.1|HX170005	324	-62.85	172	-36.83	30705436	20	686	103	583
miR2911	gi|383739449|gb|HX138728.1|HX138728	307	-53.25	154	-27.21	30706051	20	762	71	558
miR2911	gi|383738563|gb|HX129311.1|HX129311	318	-62.48	166	-32.08	30706494	20	199	36	81
miR2911	gi|383736485|gb|HX155522.1|HX155522	311	-61.67	156	-34.38	30707533	20	264	145	178
miR2911	gi|383736245|gb|HX155282.1|HX155282	306	-65.23	156	-36.51	30707653	20	811	39	442
miR2911	gi|383735981|gb|HX155018.1|HX155018	304	-57.95	154	-30.96	30707785	20	790	357	249
miR2911	gi|383734379|gb|HX138758.1|HX138758	311	-56.77	157	-28.96	30708586	20	646	310	330
miR2911	gi|383734221|gb|HX128318.1|HX128318	186	-52.57	186	-52.57	30708665	20	522	36
miR2911	gi|383734015|gb|HX121637.1|HX121637	308	-66.38	156	-35.29	30708768	20	641	322	36
miR2911	gi|383733759|gb|HX160689.1|HX160689	302	-55.92	152	-30.99	30708896	20	807	23	533
miR2911	gi|383732929|gb|HX153138.1|HX153138	186	-52.57	186	-52.57	30709311	20	750	414
miR2911	gi|383732391|gb|HX148855.1|HX148855	311	-56.77	157	-28.96	30709580	20	713	422	442
miR2911	gi|383730925|gb|HX134187.1|HX134187	173	-37.74	173	-37.74	30710313	20	736	490
miR2911	gi|383730089|gb|HX157894.1|HX157894	312	-65.32	160	-34.69	30710731	20	761	163	464
miR2911	gi|383729805|gb|HX157610.1|HX157610	307	-53.25	154	-27.21	30710873	20	717	26	513
miR2911	gi|383729283|gb|HX146048.1|HX146048	304	-57.95	154	-30.96	30711134	20	790	754	646
miR2911	gi|383728983|gb|HX145748.1|HX145748	306	-65.23	156	-36.51	30711284	20	750	60	462
miR2911	gi|383728933|gb|HX145698.1|HX145698	311	-62.67	161	-31.47	30711309	20	742	165	393
miR2911	gi|383727745|gb|HX109375.1|HX109375	316	-63.2	162	-32.33	30711903	20	649	204	135
miR2911	gi|383727705|gb|HX107551.1|HX107551	308	-66.38	156	-35.29	30711923	20	581	346	60
miR2911	gi|383727703|gb|HX107549.1|HX107549	308	-66.38	156	-35.29	30711924	20	592	345	59
miR2911	gi|383727027|gb|HX102904.1|HX102904	311	-56.77	157	-28.96	30712262	20	495	294	314
miR2911	gi|383724804|gb|HX112329.1|HX112329	316	-63.2	162	-32.33	30713374	20	551	200	131
miR2911	gi|383720874|gb|HX118869.1|HX118869	186	-52.57	186	-52.57	30715339	20	590	499
miR2911	gi|383720844|gb|HX118839.1|HX118839	308	-66.38	156	-35.29	30715354	20	630	391	105
miR2911	gi|383718934|gb|HX068342.1|HX068342	312	-63.58	162	-33.04	30716309	20	757	191	168
miR2911	gi|383718250|gb|HX061317.1|HX061317	186	-52.57	186	-52.57	30716651	20	715	536
miR2911	gi|383717656|gb|HX051388.1|HX051388	302	-56.47	152	-30.42	30716948	20	797	777	209
miR2911	gi|383716354|gb|HX061886.1|HX061886	186	-52.57	186	-52.57	30717599	20	495	312
miR2911	gi|383716292|gb|HX066479.1|HX066479	186	-52.57	186	-52.57	30717630	20	579	501
miR2911	gi|383713278|gb|HX079213.1|HX079213	308	-66.38	156	-35.29	30718133	20	574	327	41
miR2911	gi|383712364|gb|HX055333.1|HX055333	309	-57.54	158	-30.12	30718462	20	607	231	581
miR2911	gi|383711172|gb|HX061462.1|HX061462	308	-66.38	156	-35.29	30719058	20	601	390	104
miR2911	gi|383710996|gb|HX060290.1|HX060290	323	-67.29	172	-36.83	30719146	20	555	333	46
miR2911	gi|383710754|gb|HX060048.1|HX060048	309	-57.54	158	-30.12	30719267	20	566	163	513
miR2911	gi|383707614|gb|HX064228.1|HX064228	308	-66.38	156	-35.29	30720837	20	641	436	150
miR2911	gi|383707159|gb|HX063996.1|HX063996	305	-66.06	153	-34.42	30721064	20	608	474	513
miR2911	gi|383706829|gb|HX058064.1|HX058064	308	-69.31	156	-35.29	30721229	20	672	384	98
miR2911	gi|383706715|gb|HX063774.1|HX063774	308	-66.38	156	-35.29	30721286	20	538	408	122
miR2911	gi|383698974|gb|HX031726.1|HX031726	310	-59.7	157	-31.89	30723264	20	250	185	205
miR2911	gi|383693341|gb|HX016833.1|HX016833	303	-52.49	153	-30.48	30726076	20	420	375	1
miR2911	gi|383688959|gb|HX021913.1|HX021913	177	-41.77	177	-41.77	30728267	20	530	62
miR2911	gi|383687475|gb|HX196279.1|HX196279	172	-36.83	172	-36.83	30729009	20	809	723
miR2911	gi|383687203|gb|HX196007.1|HX196007	309	-54.98	157	-29.15	30729145	20	754	239	225
miR2911	gi|383687023|gb|HX251124.1|HX251124	312	-61.8	162	-33.04	30729235	20	564	217	194
miR2911	gi|383686271|gb|HX195971.1|HX195971	314	-61.03	161	-31.53	30729611	20	794	567	22
miR2911	gi|383686103|gb|HX195803.1|HX195803	320	-63.88	164	-33.66	30729695	20	801	492	6
miR2911	gi|383685869|gb|HX195569.1|HX195569	318	-61.39	165	-35.73	30729812	20	744	347	499
miR2911	gi|383684885|gb|HX200029.1|HX200029	311	-66.58	157	-35.08	30730304	20	644	83	546
miR2911	gi|383683069|gb|HX186290.1|HX186290	306	-56.38	156	-31.68	30731212	20	746	402	2
miR2911	gi|383682983|gb|HX186204.1|HX186204	312	-66.17	158	-35.12	30731255	20	705	312	501
miR2911	gi|383682689|gb|HX184124.1|HX184124	186	-52.57	186	-52.57	30731402	20	826	643
miR2911	gi|383682649|gb|HX184084.1|HX184084	458	-88.4	156	-33.96	30731422	20	485	419	289	323
miR2911	gi|383681849|gb|HX150980.1|HX150980	304	-65.2	153	-34.9	30731822	20	824	717	795
miR2911	gi|383680959|gb|HX179360.1|HX179360	311	-67.79	157	-35.72	30732267	20	715	210	623
miR2911	gi|383725661|gb|HX067688.1|HX067688	302	-64.33	152	-33.26	30732946	20	534	30	228
miR2911	gi|383725495|gb|HX067522.1|HX067522	308	-69.31	156	-35.29	30733029	20	568	328	42
miR2911	gi|383724941|gb|HX114443.1|HX114443	308	-69.31	156	-35.29	30733306	20	636	390	104
miR2911	gi|383723575|gb|HX121410.1|HX121410	302	-64.33	152	-33.26	30733989	20	575	30	228
miR2911	gi|383719931|gb|HX076110.1|HX076110	307	-62.97	157	-35.61	30735811	20	656	1	589
miR2911	gi|383719447|gb|HX070049.1|HX070049	186	-52.57	186	-52.57	30736053	20	593	502
miR2911	gi|383719213|gb|HX069815.1|HX069815	309	-57.54	158	-30.12	30736170	20	730	231	581
miR2911	gi|383718503|gb|HX065348.1|HX065348	186	-52.57	186	-52.57	30736525	20	498	435
miR2911	gi|383718443|gb|HX063299.1|HX063299	307	-64.94	157	-37.58	30736555	20	792	1	590
miR2911	gi|383713277|gb|HX079212.1|HX079212	308	-66.38	156	-35.29	30738134	20	539	292	6
miR2911	gi|383713119|gb|HX079054.1|HX079054	302	-64.33	152	-33.26	30738213	20	610	11	209
miR2911	gi|383712929|gb|HX077075.1|HX077075	308	-66.38	156	-35.29	30738308	20	674	357	71
miR2911	gi|383711445|gb|HX053969.1|HX053969	308	-53.49	158	-30.12	30738922	20	750	159	727
miR2911	gi|383710577|gb|HX059871.1|HX059871	320	-63.88	164	-33.66	30739356	20	719	609	123
miR2911	gi|383710421|gb|HX059715.1|HX059715	186	-52.57	186	-52.57	30739434	20	625	513
miR2911	gi|383710113|gb|HX065947.1|HX065947	308	-69.31	156	-35.29	30739588	20	594	345	59
miR2911	gi|383708639|gb|HX051569.1|HX051569	186	-52.57	186	-52.57	30740325	20	607	513
miR2911	gi|383707905|gb|HX069293.1|HX069293	308	-69.31	156	-35.29	30740692	20	537	407	121
miR2911	gi|383707883|gb|HX067485.1|HX067485	186	-52.57	186	-52.57	30740703	20	579	495
miR2911	gi|383706830|gb|HX058065.1|HX058065	308	-69.31	156	-35.29	30741229	20	392	310	24
miR2911	gi|383706506|gb|HX063676.1|HX063676	308	-69.31	156	-35.29	30741391	20	715	362	76
miR2911	gi|383705462|gb|HX013790.1|HX013790	186	-52.57	186	-52.57	30741913	20	340	79
miR2911	gi|383705456|gb|HX013784.1|HX013784	186	-52.57	186	-52.57	30741916	20	305	80
miR2911	gi|383698875|gb|HX045548.1|HX045548	316	-63.2	162	-32.33	30743314	20	330	191	122
miR2911	gi|383695346|gb|HX043381.1|HX043381	302	-64.33	152	-33.26	30745077	20	444	37	235
miR2911	gi|383693812|gb|HX010535.1|HX010535	310	-59.52	157	-35.78	30745841	20	261	185	197
miR2911	gi|383693644|gb|HX010167.1|HX010167	308	-63.97	158	-38.78	30745925	20	375	100	280
miR2911	gi|383690006|gb|HX007855.1|HX007855	308	-55.22	157	-31.53	30747744	20	351	305	1
miR2911	gi|383689140|gb|HX022466.1|HX022466	323	-67.29	172	-36.83	30748177	20	465	350	63
miR2911	gi|383689012|gb|HX021966.1|HX021966	316	-63.2	162	-32.33	30748241	20	417	184	115
miR2911	gi|383687594|gb|HX197987.1|HX197987	306	-54.65	153	-29.51	30748950	20	706	457	674
miR2911	gi|383687526|gb|HX197919.1|HX197919	322	-65.92	167	-37.55	30748984	20	804	606	387
miR2911	gi|383684992|gb|HX200136.1|HX200136	313	-62.27	157	-31.62	30750251	20	776	479	391
miR2911	gi|383683380|gb|HX188765.1|HX188765	302	-56.97	152	-31.34	30751057	20	727	105	467
miR2911	gi|383682472|gb|HX169504.1|HX169504	314	-61.03	161	-31.53	30751511	20	830	583	38
miR2911	gi|383681438|gb|HX182172.1|HX182172	323	-71.38	162	-38.02	30752028	20	731	155	47
miR2911	gi|383681090|gb|HX181647.1|HX181647	475	-93.31	172	-36.83	30752202	20	669	275	626	57
miR2911	gi|383678977|gb|HX174601.1|HX174601	314	-58.63	158	-30.12	30753259	20	816	207	775
miR2911	gi|383678549|gb|HX143943.1|HX143943	310	-59.7	157	-31.89	30753473	20	760	306	326
miR2911	gi|383677799|gb|HX132142.1|HX132142	302	-52.54	151	-26.81	30753848	20	485	284	366
miR2911	gi|383677155|gb|HX129906.1|HX129906	186	-52.57	186	-52.57	30754170	20	705	480
miR2911	gi|383676671|gb|HX113696.1|HX113696	186	-52.57	186	-52.57	30754412	20	570	492
miR2911	gi|383676201|gb|HX139080.1|HX139080	186	-52.57	186	-52.57	30754647	20	695	200
miR2911	gi|383675911|gb|HX137004.1|HX137004	323	-67.29	172	-36.83	30754792	20	770	340	53
miR2911	gi|383674415|gb|HX134609.1|HX134609	170	-41.07	170	-41.07	30755540	20	636	273
miR2911	gi|383674079|gb|HX132482.1|HX132482	323	-67.29	172	-36.83	30755708	20	737	340	53
miR2911	gi|383674061|gb|HX132464.1|HX132464	307	-56.85	157	-33.44	30755717	20	658	585	483
miR2911	gi|383668097|gb|HX108578.1|HX108578	308	-69.31	156	-35.29	30758699	20	665	369	83
miR2911	gi|383667771|gb|HX101308.1|HX101308	316	-63.2	162	-32.33	30758862	20	590	132	63
miR2911	gi|383666491|gb|HX095838.1|HX095838	173	-37.74	173	-37.74	30759502	20	519	200
miR2911	gi|383665763|gb|HX099280.1|HX099280	308	-69.31	156	-35.29	30759866	20	652	332	46
miR2911	gi|383665681|gb|HX099198.1|HX099198	308	-69.31	156	-35.29	30759907	20	572	367	81
miR2911	gi|383662121|gb|HX088461.1|HX088461	308	-66.38	156	-35.29	30761687	20	538	147	38
miR2911	gi|383662053|gb|HX088393.1|HX088393	316	-63.2	162	-32.33	30761721	20	652	173	104
miR2911	gi|383661417|gb|HX087757.1|HX087757	309	-57.54	158	-30.12	30762039	20	677	203	553
miR2911	gi|383658921|gb|HX093465.1|HX093465	308	-69.31	156	-35.29	30763287	20	449	407	121
miR2911	gi|383658155|gb|HX089913.1|HX089913	313	-62.27	157	-31.62	30763670	20	544	452	364
miR2911	gi|383657431|gb|HX084774.1|HX084774	308	-69.31	156	-35.29	30764032	20	598	345	59
miR2911	gi|383655575|gb|HX063063.1|HX063063	301	-50.79	151	-27.42	30764960	20	577	267	485
miR2911	gi|383655339|gb|HX062938.1|HX062938	316	-63.2	162	-32.33	30765078	20	595	200	131
miR2911	gi|383654969|gb|HX061000.1|HX061000	302	-56.47	152	-30.42	30765263	20	605	583	15
miR2911	gi|383653195|gb|HX073465.1|HX073465	309	-57.54	158	-30.12	30766150	20	559	156	506
miR2911	gi|383652461|gb|HX071087.1|HX071087	186	-52.57	186	-52.57	30766517	20	580	513
miR2911	gi|383651715|gb|HX079799.1|HX079799	312	-66.69	156	-36.14	30766890	20	533	100	264
miR2911	gi|383647095|gb|HX122275.1|HX122275	302	-64.33	152	-33.26	30767215	20	581	43	241
miR2911	gi|383647093|gb|HX122273.1|HX122273	302	-64.33	152	-33.26	30767216	20	591	43	241
miR2911	gi|383646053|gb|HX117968.1|HX117968	302	-64.33	152	-33.26	30767703	20	585	22	220
miR2911	gi|383637547|gb|HX052858.1|HX052858	308	-69.31	156	-35.29	30768396	20	722	379	93
miR2911	gi|383637231|gb|HX050888.1|HX050888	312	-64.14	160	-35.71	30768487	20	620	487	509
miR2911	gi|383635756|gb|HX123181.1|HX123181	309	-57.54	158	-30.12	30769004	20	625	231	581
miR2911	gi|383628694|gb|HX054231.1|HX054231	186	-52.57	186	-52.57	30772535	20	583	514
miR2911	gi|383628660|gb|HX054197.1|HX054197	307	-65.09	157	-37.73	30772552	20	788	2	592
miR2911	gi|383679600|gb|HX191177.1|HX191177	307	-60.71	157	-31.19	30772948	20	662	255	52
miR2911	gi|383679530|gb|HX189519.1|HX189519	459	-91.7	158	-38.78	30772983	20	749	81	454	261
miR2911	gi|383679442|gb|HX179216.1|HX179216	458	-88.4	156	-33.96	30773027	20	806	436	306	340
miR2911	gi|383679426|gb|HX179200.1|HX179200	307	-60.97	156	-31.94	30773035	20	727	622	315
miR2911	gi|383677854|gb|HX132197.1|HX132197	302	-51.35	151	-26.51	30773821	20	748	146	212
miR2911	gi|383677786|gb|HX132129.1|HX132129	186	-52.57	186	-52.57	30773855	20	846	275
miR2911	gi|383676722|gb|HX115161.1|HX115161	311	-56.77	157	-28.96	30774387	20	601	297	317
miR2911	gi|383676256|gb|HX139135.1|HX139135	311	-60.41	157	-32.08	30774620	20	744	282	468
miR2911	gi|383675486|gb|HX129633.1|HX129633	318	-61.39	165	-35.73	30775005	20	719	347	499
miR2911	gi|383672064|gb|HX106492.1|HX106492	311	-56.77	157	-28.96	30776716	20	581	425	445
miR2911	gi|383670408|gb|HX104509.1|HX104509	302	-64.33	152	-33.26	30777544	20	601	37	235
miR2911	gi|383669394|gb|HX103097.1|HX103097	308	-66.38	156	-35.29	30778051	20	658	344	58
miR2911	gi|383668712|gb|HX110588.1|HX110588	316	-63.2	162	-32.33	30778392	20	684	204	135
miR2911	gi|383665682|gb|HX099199.1|HX099199	308	-69.31	156	-35.29	30779907	20	671	354	68
miR2911	gi|383664890|gb|HX095236.1|HX095236	311	-56.77	157	-28.96	30780303	20	579	274	294
miR2911	gi|383664224|gb|HX094371.1|HX094371	305	-63.2	155	-38.4	30780636	20	655	257	244
miR2911	gi|383662052|gb|HX088392.1|HX088392	316	-63.2	162	-32.33	30781722	20	633	174	105
miR2911	gi|383661702|gb|HX088042.1|HX088042	302	-56.47	152	-30.42	30781897	20	672	652	84
miR2911	gi|383653196|gb|HX073466.1|HX073466	309	-57.54	158	-30.12	30786150	20	628	146	496
miR2911	gi|383651712|gb|HX079796.1|HX079796	302	-64.33	152	-33.26	30786892	20	573	10	208
miR2911	gi|383647048|gb|HX120441.1|HX120441	308	-66.38	156	-35.29	30787239	20	548	309	23
miR2911	gi|383646994|gb|HX120387.1|HX120387	308	-66.38	156	-35.29	30787266	20	610	362	75
miR2911	gi|383646070|gb|HX117985.1|HX117985	302	-64.33	152	-33.26	30787695	20	548	22	220
miR2911	gi|383646062|gb|HX117977.1|HX117977	302	-64.33	152	-33.26	30787699	20	587	39	237
miR2911	gi|383636590|gb|HX112927.1|HX112927	311	-56.77	157	-28.96	30788808	20	577	272	292
miR2911	gi|383634521|gb|HX037844.1|HX037844	311	-56.77	157	-28.96	30789622	20	383	300	320
miR2911	gi|383631215|gb|HX101754.1|HX101754	308	-69.31	156	-35.29	30791275	20	652	332	46
miR2911	gi|383631127|gb|HX101666.1|HX101666	309	-57.54	158	-30.12	30791319	20	582	205	555
miR2911	gi|383631083|gb|HX099636.1|HX099636	309	-57.54	158	-30.12	30791341	20	594	190	540
miR2911	gi|383629379|gb|HX056727.1|HX056727	312	-63.58	162	-33.04	30792193	20	548	198	175
miR2911	gi|383628887|gb|HX056235.1|HX056235	320	-63.88	164	-33.66	30792439	20	664	555	69
miR2911	gi|383618711|gb|HX034055.1|HX034055	302	-52.25	152	-28.4	30795420	20	362	236	297
miR2911	gi|383617081|gb|HX045893.1|HX045893	308	-69.31	156	-35.29	30796130	20	374	292	6
miR2911	gi|383614576|gb|HX043722.1|HX043722	316	-63.2	162	-32.33	30797288	20	356	203	134
miR2911	gi|383614416|gb|HX028348.1|HX028348	316	-63.2	162	-32.33	30797368	20	366	210	141
miR393	gi|440657180|gb|HE862627.1|HE862627	174	-28.52	174	-28.52	7317437	22	387	81
miR393	gi|383744748|gb|HX186550.1|HX186550	312	-41.13	158	-22.46	7320384	22	402	157	43
miR393	gi|383744392|gb|HX174824.1|HX174824	321	-38.59	166	-21.29	7320562	22	426	262	392
miR393	gi|383743362|gb|HX164672.1|HX164672	177	-24.9	177	-24.9	7321077	22	745	497
miR393	gi|383742276|gb|HX133734.1|HX133734	312	-41.13	158	-22.46	7321620	22	406	157	43
miR393	gi|383731138|gb|HX136386.1|HX136386	190	-36.84	190	-36.84	7327189	22	731	39
miR393	gi|383727800|gb|HX109430.1|HX109430	176	-25.32	176	-25.32	7328858	22	575	410
miR393	gi|383748103|gb|HX189386.1|HX189386	313	-36.48	158	-20.33	7330142	22	774	150	50
miR393	gi|383741887|gb|HX131563.1|HX131563	174	-20.76	174	-20.76	7333250	22	732	691
miR393	gi|383740043|gb|HX145551.1|HX145551	462	-51.03	155	-17.6	7334172	22	762	646	609	200
miR393	gi|383736821|gb|HX162401.1|HX162401	173	-23.34	173	-23.34	7335783	22	712	499
miR393	gi|383736621|gb|HX155658.1|HX155658	306	-42.62	153	-23.82	7335883	22	812	369	772
miR393	gi|383735159|gb|HX128812.1|HX128812	176	-25.32	176	-25.32	7336614	22	678	409
miR393	gi|383734833|gb|HX140957.1|HX140957	309	-39.75	156	-21.15	7336777	22	685	276	367
miR393	gi|383718962|gb|HX068370.1|HX068370	173	-23.34	173	-23.34	7344713	22	672	506
miR393	gi|383718570|gb|HX065415.1|HX065415	315	-36	159	-19.87	7344909	22	683	454	472
miR393	gi|383715990|gb|HX061743.1|HX061743	176	-25.32	176	-25.32	7346199	22	534	410
miR393	gi|383710260|gb|HX066094.1|HX066094	302	-38.53	151	-21.33	7347932	22	663	167	590
miR393	gi|383708244|gb|HX071420.1|HX071420	171	-21.91	171	-21.91	7348940	22	698	527
miR393	gi|383697060|gb|HX030611.1|HX030611	321	-43.99	162	-22.3	7352639	22	291	118	94
miR393	gi|383693943|gb|HX010666.1|HX010666	309	-34.32	155	-17.6	7354193	22	388	65	28
miR393	gi|383687885|gb|HX198278.1|HX198278	171	-27.74	171	-27.74	7357222	22	708	354
miR393	gi|383684465|gb|HX193467.1|HX193467	174	-20.76	174	-20.76	7358932	22	813	691
miR393	gi|383681505|gb|HX183828.1|HX183828	312	-38.23	157	-22.37	7360412	22	749	671	540
miR393	gi|383681167|gb|HX181724.1|HX181724	171	-26.04	171	-26.04	7360581	22	634	281
miR393	gi|383681143|gb|HX181700.1|HX181700	310	-34.53	157	-17.74	7360593	22	691	194	173
miR393	gi|383719865|gb|HX076044.1|HX076044	303	-31.03	152	-16.1	7364262	22	660	307	606
miR393	gi|383717027|gb|HX084893.1|HX084893	171	-27.74	171	-27.74	7365681	22	603	314
miR393	gi|383708451|gb|HX073413.1|HX073413	176	-25.32	176	-25.32	7368837	22	668	501
miR393	gi|383707054|gb|HX058178.1|HX058178	174	-25.3	174	-25.3	7369535	22	563	327
miR393	gi|383686026|gb|HX195726.1|HX195726	312	-42.15	158	-22.46	7378152	22	387	155	41
miR393	gi|383682950|gb|HX186171.1|HX186171	312	-41.13	158	-22.46	7379690	22	402	157	43
miR393	gi|383681004|gb|HX179405.1|HX179405	173	-23.34	173	-23.34	7380663	22	711	499
miR393	gi|383680880|gb|HX179281.1|HX179281	176	-25.32	176	-25.32	7380725	22	663	432
miR393	gi|383678843|gb|HX174467.1|HX174467	486	-67.72	169	-23.88	7381744	22	765	245	352	26
miR393	gi|383677557|gb|HX131900.1|HX131900	308	-33.26	154	-16.82	7382387	22	810	279	618
miR393	gi|383671647|gb|HX105676.1|HX105676	172	-22.6	172	-22.6	7385342	22	471	130
miR393	gi|383667609|gb|HX096999.1|HX096999	308	-39.57	154	-20.76	7387361	22	377	32	93
miR393	gi|383667607|gb|HX096997.1|HX096997	308	-39.57	154	-20.76	7387362	22	472	127	188
miR393	gi|383666135|gb|HX099851.1|HX099851	176	-25.32	176	-25.32	7388098	22	631	402
miR393	gi|383665713|gb|HX099230.1|HX099230	173	-26.84	173	-26.84	7388309	22	603	519
miR393	gi|383646279|gb|HX059342.1|HX059342	173	-23.34	173	-23.34	7396008	22	618	498
miR393	gi|383635726|gb|HX123151.1|HX123151	301	-30.9	151	-16.03	7397437	22	610	383	575
miR393	gi|383635580|gb|HX123005.1|HX123005	176	-25.32	176	-25.32	7397510	22	600	410
miR393	gi|383678118|gb|HX141507.1|HX141507	312	-41.13	158	-22.46	7402107	22	376	157	43
miR393	gi|383676718|gb|HX115157.1|HX115157	320	-44.63	169	-23.88	7402807	22	430	308	89
miR393	gi|383675868|gb|HX136961.1|HX136961	321	-42.22	170	-24.44	7403232	22	724	356	264
miR393	gi|383675144|gb|HX127506.1|HX127506	173	-24.41	173	-24.41	7403594	22	697	227
miR393	gi|383674692|gb|HX136673.1|HX136673	308	-33.26	154	-16.82	7403820	22	850	277	616
miR393	gi|383671646|gb|HX105675.1|HX105675	172	-22.6	172	-22.6	7405343	22	612	131
miR393	gi|383670518|gb|HX105435.1|HX105435	310	-34.53	157	-17.74	7405907	22	313	170	149
miR393	gi|383637158|gb|HX115649.1|HX115649	170	-26.78	170	-26.78	7416942	22	542	189
miR319	gi|383748268|gb|HX191558.1|HX191558	319	-46.96	161	-27.41	24465065	21	780	168	626
miR319	gi|383735450|gb|HX141241.1|HX141241	171	-23.17	171	-23.17	24471474	21	518	471
miR319	gi|383735264|gb|HX141166.1|HX141166	174	-27.72	174	-27.72	24471567	21	798	595
miR319	gi|383729060|gb|HX145825.1|HX145825	195	-46.16	195	-46.16	24474669	21	799	509
miR319	gi|383730089|gb|HX157894.1|HX157894	319	-44.32	164	-24.16	24485590	21	761	690	736
miR319	gi|383728829|gb|HX143827.1|HX143827	171	-23.17	171	-23.17	24486220	21	559	439
miR319	gi|383721670|gb|HX119221.1|HX119221	171	-30.61	171	-30.61	24489800	21	501	440
miR319	gi|383706611|gb|HX057957.1|HX057957	170	-25.11	170	-25.11	24496197	21	440	124
miR319	gi|383683067|gb|HX186288.1|HX186288	171	-23.17	171	-23.17	24506072	21	567	439
miR319	gi|383681839|gb|HX150970.1|HX150970	308	-37.78	155	-19.96	24506686	21	797	89	600
miR319	gi|383725207|gb|HX114709.1|HX114709	810	-147.5	162	-29.5	24508032	21	625	301	374	447	521	595
miR319	gi|383725111|gb|HX114613.1|HX114613	301	-40.19	151	-20.12	24508080	21	572	305	241
miR319	gi|383721669|gb|HX119220.1|HX119220	171	-30.61	171	-30.61	24509801	21	548	464
miR319	gi|383721369|gb|HX109936.1|HX109936	174	-26.9	174	-26.9	24509951	21	627	435
miR319	gi|383716345|gb|HX061877.1|HX061877	170	-24.27	170	-24.27	24512463	21	620	148
miR319	gi|383707651|gb|HX064265.1|HX064265	171	-24.87	171	-24.87	24515678	21	767	328
miR319	gi|383688986|gb|HX021940.1|HX021940	171	-26.44	171	-26.44	24523113	21	339	37
miR319	gi|383678213|gb|HX141602.1|HX141602	302	-53.54	151	-29.48	24528500	21	740	259	649
miR319	gi|383668033|gb|HX107916.1|HX107916	171	-26.44	171	-26.44	24533590	21	434	136
miR319	gi|383661505|gb|HX087845.1|HX087845	179	-30.28	179	-30.28	24536854	21	574	425
miR319	gi|383645683|gb|HX117598.1|HX117598	171	-25.59	171	-25.59	24542747	21	232	118
miR319	gi|383630606|gb|HX094984.1|HX094984	171	-25.59	171	-25.59	24546438	21	230	101
miR319	gi|383679776|gb|HX191353.1|HX191353	171	-30.33	171	-30.33	24547719	21	680	458
miR319	gi|383675052|gb|HX127414.1|HX127414	317	-46.35	162	-26.28	24550081	21	784	703	144
miR319	gi|383674950|gb|HX127312.1|HX127312	171	-30.61	171	-30.61	24550132	21	708	467
miR319	gi|383674656|gb|HX136637.1|HX136637	316	-49.12	163	-25.53	24550279	21	821	703	499
miR319	gi|383665644|gb|HX099161.1|HX099161	315	-47.29	165	-29.47	24554785	21	660	33	61
miR319	gi|383664410|gb|HX094557.1|HX094557	171	-26.6	171	-26.6	24555402	21	620	471
miR319	gi|383658788|gb|HX085366.1|HX085366	174	-25.88	174	-25.88	24558213	21	592	22
miR319	gi|383647512|gb|HX079566.1|HX079566	171	-25.59	171	-25.59	24561866	21	542	409
miR319	gi|383633813|gb|HX054018.1|HX054018	179	-29.49	179	-29.49	24564835	21	508	333
miR319	gi|383630863|gb|HX097430.1|HX097430	171	-25.59	171	-25.59	24566310	21	246	118
miR319	gi|383630607|gb|HX094985.1|HX094985	171	-25.59	171	-25.59	24566438	21	538	409
miR319	gi|383629911|gb|HX038466.1|HX038466	315	-41.94	163	-22	24566786	21	353	219	177
miR319	gi|383624392|gb|HX015819.1|HX015819	170	-27.2	170	-27.2	24568943	21	199	86
miR319	gi|383624366|gb|HX015793.1|HX015793	170	-27.2	170	-27.2	24568956	21	264	97
miR319	gi|383617473|gb|HX046285.1|HX046285	171	-26.44	171	-26.44	24570793	21	317	15
miR319	gi|383617417|gb|HX046229.1|HX046229	171	-26.44	171	-26.44	24570821	21	322	15
miR160	gi|383746822|gb|HX167504.1|HX167504	170	-37.69	170	-37.69	25448705	21	471	232
miR160	gi|383743180|gb|HX150405.1|HX150405	313	-49.14	159	-24.81	25450526	21	717	167	301
miR160	gi|383742786|gb|HX145630.1|HX145630	315	-47.19	158	-25.99	25450723	21	625	246	321
miR160	gi|383742590|gb|HX134048.1|HX134048	306	-40.82	155	-22.32	25450821	21	733	324	288
miR160	gi|383731212|gb|HX136460.1|HX136460	459	-81.76	154	-30.21	25456510	21	728	376	488	467
miR160	gi|383746501|gb|HX138259.1|HX138259	459	-81.76	154	-30.21	25460301	21	733	378	490	469
miR160	gi|383745827|gb|HX136128.1|HX136128	311	-47.29	157	-25.99	25460638	21	633	311	236
miR160	gi|383745443|gb|HX165004.1|HX165004	305	-46.57	155	-24.5	25460830	21	475	24	120
miR160	gi|383744243|gb|HX174675.1|HX174675	315	-47.19	158	-25.99	25461430	21	613	271	346
miR160	gi|383743939|gb|HX172583.1|HX172583	302	-44.55	152	-24.6	25461582	21	732	462	182
miR160	gi|383740507|gb|HX169833.1|HX169833	174	-30.98	174	-30.98	25463298	21	418	104
miR160	gi|383737605|gb|HX121878.1|HX121878	312	-58.27	161	-29.14	25464749	21	603	71	532
miR160	gi|383736239|gb|HX155276.1|HX155276	300	-50.98	150	-28.16	25465432	21	759	27	108
miR160	gi|383734865|gb|HX140989.1|HX140989	300	-50.98	150	-28.16	25466119	21	823	2	83
miR160	gi|383720466|gb|HX109477.1|HX109477	300	-58.64	150	-31	25473319	21	625	105	531
miR160	gi|383718400|gb|HX063256.1|HX063256	307	-44.75	154	-24.1	25474352	21	559	381	284
miR160	gi|383710860|gb|HX060154.1|HX060154	318	-45.36	161	-24.27	25476990	21	635	464	346
miR160	gi|383692729|gb|HX015623.1|HX015623	307	-49.09	157	-30.51	25484158	21	423	159	13
miR160	gi|383687557|gb|HX197950.1|HX197950	311	-47.29	157	-25.99	25486744	21	680	362	287
miR160	gi|383684227|gb|HX193229.1|HX193229	172	-36.19	172	-36.19	25488409	21	782	675
miR160	gi|383718759|gb|HX068167.1|HX068167	307	-52.13	154	-26.99	25494173	21	581	471	438
miR160	gi|383683404|gb|HX188789.1|HX188789	307	-44.16	155	-22.58	25508821	21	612	381	55
miR160	gi|383680142|gb|HX146368.1|HX146368	305	-46.57	155	-24.5	25510452	21	723	89	185
miR160	gi|383674231|gb|HX134425.1|HX134425	308	-46.63	154	-26.22	25513408	21	681	241	365
miR160	gi|383663661|gb|HX098584.1|HX098584	309	-52.96	159	-28.16	25518693	21	579	2	87
miR160	gi|383657641|gb|HX089244.1|HX089244	305	-58.85	153	-31.86	25521703	21	593	519	551
miR160	gi|383656015|gb|HX065271.1|HX065271	307	-44.75	154	-24.1	25522516	21	662	468	371
miR160	gi|383634878|gb|HX110379.1|HX110379	171	-34.41	171	-34.41	25527219	21	289	75
miR160	gi|383677016|gb|HX115855.1|HX115855	307	-44.75	154	-24.1	25532016	21	676	399	302
miR160	gi|383673378|gb|HX125038.1|HX125038	305	-46.57	155	-24.5	25533835	21	728	94	190
miR160	gi|383673262|gb|HX124922.1|HX124922	315	-47.19	158	-25.99	25533893	21	630	266	341
miR160	gi|383671174|gb|HX112489.1|HX112489	307	-44.16	155	-22.58	25534937	21	635	380	54
miR160	gi|383670490|gb|HX105407.1|HX105407	305	-58.85	153	-31.86	25535279	21	504	428	460
miR160	gi|383665338|gb|HX095684.1|HX095684	305	-53.56	154	-31.57	25537855	21	703	92	542
miR160	gi|383658944|gb|HX085411.1|HX085411	307	-44.16	155	-22.58	25541052	21	524	379	52
miR160	gi|383657584|gb|HX089187.1|HX089187	307	-44.16	155	-22.58	25541732	21	715	394	67
miR160	gi|383632397|gb|HX104009.1|HX104009	309	-52.96	159	-28.16	25548460	21	710	6	91
miR160	gi|383627136|gb|HX032095.1|HX032095	170	-30.32	170	-30.32	25551091	21	385	139
miR160	gi|383613590|gb|HX043625.1|HX043625	307	-44.75	154	-24.1	25555557	21	611	284	187
miR827	gi|440657272|gb|HE862719.1|HE862719	173	-22.76	173	-22.76	14525449	21	630	54
miR827	gi|383748564|gb|HX189058.1|HX189058	312	-23.57	158	-12.45	14526534	21	777	66	708
miR827	gi|383747612|gb|HX177305.1|HX177305	323	-24.64	166	-12.71	14527010	21	733	602	707
miR827	gi|383747562|gb|HX177255.1|HX177255	462	-29.37	155	-10.48	14527035	21	754	379	424	278
miR827	gi|383746604|gb|HX167397.1|HX167397	307	-33.72	154	-20.07	14527514	21	792	273	364
miR827	gi|383745122|gb|HX129015.1|HX129015	460	-33.63	157	-14.65	14528255	21	747	41	143	197
miR827	gi|383744610|gb|HX186412.1|HX186412	170	-18.33	170	-18.33	14528511	21	707	634
miR827	gi|383744494|gb|HX174926.1|HX174926	307	-33.72	154	-20.07	14528569	21	740	294	385
miR827	gi|383744232|gb|HX174664.1|HX174664	313	-26.13	160	-14.62	14528700	21	737	40	559
miR827	gi|383742578|gb|HX134036.1|HX134036	308	-20.35	154	-10.96	14529527	21	763	217	456
miR827	gi|383742224|gb|HX133682.1|HX133682	307	-18.02	154	-10.32	14529704	21	560	465	228
miR827	gi|383740902|gb|HX170228.1|HX170228	460	-34.1	157	-14.65	14530365	21	719	55	155	211
miR827	gi|383740830|gb|HX170156.1|HX170156	314	-22.48	159	-14.26	14530401	21	543	318	477
miR827	gi|383740394|gb|HX169720.1|HX169720	171	-12.73	171	-12.73	14530619	21	727	21
miR827	gi|383739330|gb|HX138609.1|HX138609	302	-25.18	151	-12.59	14531151	21	724	104	396
miR827	gi|383739228|gb|HX138507.1|HX138507	308	-26.37	156	-13.59	14531202	21	755	406	17
miR827	gi|383738922|gb|HX131262.1|HX131262	310	-28.45	159	-14.47	14531355	21	760	119	162
miR827	gi|383738862|gb|HX131202.1|HX131202	334	-28.75	174	-15.76	14531385	21	440	233	206
miR827	gi|383738730|gb|HX131070.1|HX131070	461	-28.34	154	-10.32	14531451	21	746	472	675	235
miR827	gi|383738432|gb|HX124289.1|HX124289	310	-27.61	160	-16.62	14531600	21	499	149	268
miR827	gi|383736430|gb|HX155467.1|HX155467	323	-27.53	165	-14.63	14532601	21	757	695	710
miR827	gi|383735720|gb|HX143650.1|HX143650	179	-17.95	179	-17.95	14532956	21	738	109
miR827	gi|383734742|gb|HX128617.1|HX128617	314	-29.46	161	-15.71	14533445	21	765	204	571
miR827	gi|383733114|gb|HX160044.1|HX160044	322	-26.04	165	-15.12	14534259	21	429	184	68
miR827	gi|383732730|gb|HX150783.1|HX150783	310	-27.61	160	-16.62	14534451	21	301	152	271
miR827	gi|383732644|gb|HX150697.1|HX150697	308	-26.37	156	-13.59	14534494	21	739	443	54
miR827	gi|383731814|gb|HX126573.1|HX126573	316	-20.26	159	-12.56	14534909	21	662	92	253
miR827	gi|383731450|gb|HX126209.1|HX126209	461	-28.34	154	-10.32	14535091	21	712	473	676	236
miR827	gi|383731158|gb|HX136406.1|HX136406	316	-20.26	159	-12.56	14535237	21	689	92	253
miR827	gi|383731132|gb|HX136380.1|HX136380	312	-23.46	161	-13.42	14535250	21	799	533	695
miR827	gi|383730328|gb|HX158133.1|HX158133	308	-26.37	156	-13.59	14535652	21	681	406	17
miR827	gi|383728384|gb|HX116939.1|HX116939	308	-26.37	156	-13.59	14536624	21	578	423	34
miR827	gi|383727258|gb|HX105318.1|HX105318	310	-27.61	160	-16.62	14537187	21	496	147	266
miR827	gi|383748175|gb|HX189458.1|HX189458	307	-27.04	155	-14.73	14538164	21	728	521	500
miR827	gi|383747903|gb|HX177596.1|HX177596	311	-24.33	161	-16.85	14538300	21	775	403	25
miR827	gi|383746745|gb|HX167427.1|HX167427	312	-22.24	162	-11.57	14538879	21	722	686	90
miR827	gi|383746689|gb|HX138336.1|HX138336	317	-24.09	162	-14.53	14538907	21	747	638	227
miR827	gi|383746359|gb|HX167263.1|HX167263	308	-30.55	158	-16.17	14539072	21	634	126	241
miR827	gi|383745819|gb|HX136120.1|HX136120	307	-27.04	155	-14.73	14539342	21	769	530	509
miR827	gi|383745299|gb|HX135822.1|HX135822	323	-27.53	165	-14.63	14539602	21	745	683	698
miR827	gi|383744303|gb|HX174735.1|HX174735	315	-24.57	165	-14.63	14540100	21	740	635	650
miR827	gi|383741989|gb|HX133447.1|HX133447	461	-28.34	154	-10.32	14541257	21	746	472	675	235
miR827	gi|383741641|gb|HX182113.1|HX182113	476	-35.3	169	-16.16	14541431	21	714	435	682	402
miR827	gi|383741569|gb|HX182041.1|HX182041	461	-28.34	154	-10.32	14541467	21	693	448	651	211
miR827	gi|383740105|gb|HX167642.1|HX167642	315	-26.69	161	-16.09	14542199	21	566	100	538
miR827	gi|383739993|gb|HX145501.1|HX145501	310	-27.61	160	-16.62	14542255	21	491	142	261
miR827	gi|383739803|gb|HX143453.1|HX143453	302	-16.7	152	-8.35	14542350	21	493	241	214
miR827	gi|383739613|gb|HX140883.1|HX140883	461	-28.34	154	-10.32	14542445	21	760	449	652	212
miR827	gi|383739421|gb|HX138700.1|HX138700	317	-22.42	163	-11.6	14542541	21	728	129	90
miR827	gi|383739083|gb|HX131423.1|HX131423	310	-27.29	156	-14.43	14542710	21	761	689	726
miR827	gi|383738907|gb|HX131247.1|HX131247	308	-26.37	156	-13.59	14542798	21	742	413	24
miR827	gi|383738733|gb|HX131073.1|HX131073	174	-21.18	174	-21.18	14542885	21	775	58
miR827	gi|383738511|gb|HX129259.1|HX129259	323	-27.74	163	-15.27	14542996	21	606	37	87
miR827	gi|383738431|gb|HX124288.1|HX124288	310	-27.61	160	-16.62	14543036	21	499	149	268
miR827	gi|383735675|gb|HX143605.1|HX143605	301	-19.63	151	-9.99	14544414	21	718	160	602
miR827	gi|383735295|gb|HX141197.1|HX141197	303	-22.75	153	-12.83	14544604	21	653	150	80
miR827	gi|383735189|gb|HX128842.1|HX128842	314	-22.48	159	-14.26	14544657	21	736	299	458
miR827	gi|383734671|gb|HX128546.1|HX128546	310	-28.45	159	-14.47	14544916	21	719	42	85
miR827	gi|383734635|gb|HX138903.1|HX138903	305	-18.42	154	-10.78	14544934	21	732	347	124
miR827	gi|383734231|gb|HX128328.1|HX128328	481	-38.53	161	-16.11	14545136	21	794	689	724	116
miR827	gi|383732097|gb|HX128249.1|HX128249	314	-23.16	158	-12.39	14546203	21	716	289	333
miR827	gi|383730855|gb|HX131736.1|HX131736	310	-27.61	160	-16.62	14546824	21	470	122	241
miR827	gi|383728907|gb|HX144082.1|HX144082	307	-27.04	155	-14.73	14547798	21	747	498	477
miR827	gi|383728887|gb|HX143885.1|HX143885	324	-29.11	169	-16.03	14547808	21	744	474	499
miR827	gi|383727009|gb|HX102886.1|HX102886	310	-27.61	160	-16.62	14548747	21	486	137	256
miR827	gi|383718928|gb|HX068336.1|HX068336	310	-27.61	160	-16.62	14552788	21	513	175	294
miR827	gi|383717110|gb|HX084976.1|HX084976	324	-29.11	169	-16.03	14553697	21	715	430	455
miR827	gi|383716750|gb|HX062282.1|HX062282	313	-22.94	162	-14.04	14553877	21	704	485	669
miR827	gi|383716048|gb|HX066346.1|HX066346	308	-26.37	156	-13.59	14554228	21	591	407	18
miR827	gi|383711620|gb|HX055515.1|HX055515	305	-18.14	153	-9.58	14555310	21	557	1	29
miR827	gi|383708142|gb|HX071318.1|HX071318	313	-26.13	160	-14.62	14557049	21	624	23	542
miR827	gi|383706697|gb|HX063756.1|HX063756	308	-21.38	158	-11.34	14557771	21	718	65	152
miR827	gi|383706563|gb|HX063733.1|HX063733	310	-27.61	160	-16.62	14557838	21	484	149	268
miR827	gi|383701268|gb|HX013181.1|HX013181	315	-25.23	158	-14.22	14558593	21	363	303	2
miR827	gi|383700098|gb|HX033907.1|HX033907	310	-27.61	160	-16.62	14559178	21	351	141	260
miR827	gi|383696790|gb|HX018614.1|HX018614	308	-26.37	156	-13.59	14560832	21	489	451	62
miR827	gi|383696498|gb|HX018322.1|HX018322	170	-17.03	170	-17.03	14560978	21	496	63
miR827	gi|383693019|gb|HX016113.1|HX016113	311	-24.68	158	-15.27	14562713	21	474	264	368
miR827	gi|383691649|gb|HX009962.1|HX009962	310	-27.61	160	-16.62	14563398	21	387	152	271
miR827	gi|383689065|gb|HX022391.1|HX022391	308	-26.37	156	-13.59	14564690	21	665	396	7
miR827	gi|383687519|gb|HX197912.1|HX197912	315	-25.23	158	-14.22	14565463	21	705	315	14
miR827	gi|383686631|gb|HX249142.1|HX249142	311	-23.99	158	-15.27	14565907	21	614	238	342
miR827	gi|383686589|gb|HX249100.1|HX249100	308	-26.37	156	-13.59	14565928	21	614	406	17
miR827	gi|383685269|gb|HX247081.1|HX247081	310	-25.28	157	-13.88	14566588	21	558	479	133
miR827	gi|383684483|gb|HX193485.1|HX193485	310	-27.61	160	-16.62	14566981	21	447	149	268
miR827	gi|383683767|gb|HX254901.1|HX254901	306	-24.4	156	-13.59	14567339	21	588	381	1
miR827	gi|383683081|gb|HX186302.1|HX186302	310	-27.61	160	-16.62	14567682	21	499	150	269
miR827	gi|383682975|gb|HX186196.1|HX186196	301	-27.59	151	-15.49	14567735	21	503	174	81
miR827	gi|383682973|gb|HX186194.1|HX186194	170	-20	170	-20	14567736	21	769	284
miR827	gi|383682293|gb|HX153430.1|HX153430	301	-23.35	151	-12.87	14568076	21	579	426	448
miR827	gi|383681885|gb|HX151016.1|HX151016	308	-26.37	156	-13.59	14568280	21	772	443	54
miR827	gi|383681685|gb|HX184008.1|HX184008	173	-22.76	173	-22.76	14568380	21	717	120
miR827	gi|383681055|gb|HX181612.1|HX181612	304	-33.04	153	-19.65	14568695	21	729	672	49
miR827	gi|383681053|gb|HX181610.1|HX181610	308	-28.09	154	-14.82	14568696	21	727	422	593
miR827	gi|383723539|gb|HX121374.1|HX121374	323	-27.53	165	-14.63	14570483	21	608	541	556
miR827	gi|383718285|gb|HX063141.1|HX063141	308	-26.37	156	-13.59	14573110	21	587	434	45
miR827	gi|383716745|gb|HX062277.1|HX062277	310	-27.61	160	-16.62	14573880	21	701	152	271
miR827	gi|383716399|gb|HX061931.1|HX061931	313	-26.21	157	-13.83	14574053	21	726	656	140
miR827	gi|383711405|gb|HX053929.1|HX053929	302	-29.18	151	-16.08	14575418	21	597	367	575
miR827	gi|383706548|gb|HX063718.1|HX063718	306	-28.48	155	-14.8	14577846	21	524	144	493
miR827	gi|383705724|gb|HX014052.1|HX014052	308	-21.52	158	-11.48	14578258	21	431	6	93
miR827	gi|383697379|gb|HX011469.1|HX011469	170	-20	170	-20	14580538	21	404	225
miR827	gi|383691534|gb|HX008851.1|HX008851	308	-24.65	156	-13.59	14583456	21	420	386	1
miR827	gi|383691286|gb|HX008603.1|HX008603	311	-24.68	158	-15.27	14583580	21	408	270	374
miR827	gi|383690298|gb|HX022733.1|HX022733	310	-27.61	160	-16.62	14584074	21	492	144	263
miR827	gi|383689056|gb|HX022382.1|HX022382	310	-27.61	160	-16.62	14584695	21	330	142	261
miR827	gi|383687806|gb|HX198199.1|HX198199	308	-28.97	157	-15.97	14585320	21	625	472	296
miR827	gi|383685668|gb|HX193781.1|HX193781	310	-28.45	159	-14.47	14586389	21	704	7	50
miR827	gi|383685400|gb|HX193513.1|HX193513	323	-27.53	165	-14.63	14586523	21	712	650	665
miR827	gi|383683270|gb|HX188655.1|HX188655	607	-40.5	153	-12.41	14587588	21	789	291	594	147	426
miR827	gi|383681756|gb|HX150887.1|HX150887	320	-25.31	170	-15.24	14588345	21	752	373	201
miR827	gi|383681080|gb|HX181637.1|HX181637	311	-19.72	156	-10.29	14588683	21	766	115	563
miR827	gi|383679331|gb|HX179105.1|HX179105	308	-26.37	156	-13.59	14589558	21	701	454	65
miR827	gi|383678355|gb|HX141744.1|HX141744	307	-27.04	155	-14.73	14590046	21	766	570	549
miR827	gi|383677871|gb|HX132214.1|HX132214	316	-20.26	159	-12.56	14590288	21	685	88	249
miR827	gi|383677687|gb|HX132030.1|HX132030	171	-17.9	171	-17.9	14590380	21	741	673
miR827	gi|383677173|gb|HX129924.1|HX129924	304	-25.49	154	-13.72	14590637	21	388	50	14
miR827	gi|383677097|gb|HX129848.1|HX129848	310	-27.61	160	-16.62	14590675	21	493	144	263
miR827	gi|383676653|gb|HX113678.1|HX113678	306	-31.06	153	-15.53	14590897	21	663	470	561
miR827	gi|383676487|gb|HX139366.1|HX139366	302	-22.87	152	-14.47	14590980	21	804	249	649
miR827	gi|383675439|gb|HX129586.1|HX129586	308	-24.65	156	-13.59	14591504	21	716	386	1
miR827	gi|383675393|gb|HX129540.1|HX129540	316	-24.84	165	-13.78	14591527	21	573	94	375
miR827	gi|383674937|gb|HX127299.1|HX127299	317	-25.54	160	-13.26	14591755	21	819	248	495
miR827	gi|383674919|gb|HX127281.1|HX127281	304	-21.76	154	-11.34	14591764	21	524	53	16
miR827	gi|383674727|gb|HX136708.1|HX136708	316	-20.26	159	-12.56	14591860	21	752	92	253
miR827	gi|383674497|gb|HX134691.1|HX134691	173	-22.76	173	-22.76	14591975	21	754	121
miR827	gi|383673437|gb|HX125097.1|HX125097	310	-27.61	160	-16.62	14592505	21	529	149	268
miR827	gi|383671997|gb|HX106425.1|HX106425	464	-32.4	157	-11.67	14593225	21	295	193	23	168
miR827	gi|383670727|gb|HX110827.1|HX110827	173	-22.76	173	-22.76	14593860	21	634	79
miR827	gi|383667279|gb|HX101038.1|HX101038	315	-27.24	165	-17.62	14595584	21	553	260	47
miR827	gi|383666519|gb|HX096464.1|HX096464	310	-27.61	160	-16.62	14595964	21	548	149	268
miR827	gi|383664335|gb|HX094482.1|HX094482	311	-23.99	158	-15.27	14597056	21	616	267	371
miR827	gi|383663893|gb|HX098816.1|HX098816	310	-27.61	160	-16.62	14597277	21	185	39	158
miR827	gi|383663241|gb|HX097566.1|HX097566	310	-27.61	160	-16.62	14597603	21	443	149	268
miR827	gi|383662331|gb|HX091799.1|HX091799	307	-27.04	155	-14.73	14598058	21	588	471	450
miR827	gi|383659517|gb|HX085947.1|HX085947	308	-26.37	156	-13.59	14599465	21	527	393	4
miR827	gi|383659507|gb|HX085937.1|HX085937	308	-24.65	156	-13.59	14599470	21	520	386	1
miR827	gi|383656265|gb|HX067194.1|HX067194	308	-24.65	156	-13.59	14601091	21	577	386	1
miR827	gi|383654511|gb|HX082614.1|HX082614	307	-27.04	155	-14.73	14601968	21	583	482	461
miR827	gi|383652569|gb|HX071195.1|HX071195	303	-29.2	152	-15.36	14602939	21	750	678	421
miR827	gi|383636713|gb|HX113050.1|HX113050	308	-26.37	156	-13.59	14605222	21	578	423	34
miR827	gi|383635374|gb|HX122799.1|HX122799	305	-21.6	155	-11.13	14605671	21	520	200	474
miR827	gi|383679538|gb|HX189527.1|HX189527	173	-22.76	173	-22.76	14609455	21	683	70
miR827	gi|383679436|gb|HX179210.1|HX179210	315	-25.23	158	-14.22	14609506	21	705	315	14
miR827	gi|383678826|gb|HX172465.1|HX172465	308	-26.37	156	-13.59	14609811	21	446	401	12
miR827	gi|383677948|gb|HX141337.1|HX141337	310	-24.25	158	-12.45	14610250	21	766	445	62
miR827	gi|383677824|gb|HX132167.1|HX132167	314	-27.54	157	-15.67	14610312	21	652	324	493
miR827	gi|383676844|gb|HX115283.1|HX115283	310	-28.45	159	-14.47	14610802	21	584	407	450
miR827	gi|383676654|gb|HX113679.1|HX113679	306	-31.06	153	-15.53	14610897	21	661	469	560
miR827	gi|383676364|gb|HX139243.1|HX139243	302	-20	152	-11.48	14611042	21	713	102	188
miR827	gi|383675928|gb|HX137021.1|HX137021	317	-22.42	163	-11.6	14611260	21	754	77	38
miR827	gi|383675366|gb|HX129513.1|HX129513	308	-19.66	156	-9.88	14611541	21	773	749	527
miR827	gi|383674432|gb|HX134626.1|HX134626	315	-24.57	165	-14.63	14612008	21	689	558	573
miR827	gi|383673488|gb|HX125148.1|HX125148	310	-27.61	160	-16.62	14612480	21	492	144	263
miR827	gi|383673268|gb|HX124928.1|HX124928	312	-22.81	161	-13.08	14612590	21	568	78	134
miR827	gi|383672642|gb|HX113469.1|HX113469	308	-26.37	156	-13.59	14612903	21	548	395	6
miR827	gi|383672128|gb|HX106556.1|HX106556	324	-29.11	169	-16.03	14613160	21	566	455	480
miR827	gi|383670726|gb|HX110826.1|HX110826	173	-22.76	173	-22.76	14613861	21	635	80
miR827	gi|383670400|gb|HX104501.1|HX104501	310	-27.42	159	-15.06	14614024	21	826	20	460
miR827	gi|383669992|gb|HX103695.1|HX103695	312	-21.04	162	-12.96	14614228	21	631	598	10
miR827	gi|383669988|gb|HX103691.1|HX103691	310	-27.61	160	-16.62	14614230	21	402	119	238
miR827	gi|383667342|gb|HX101101.1|HX101101	308	-26.37	156	-13.59	14615553	21	680	400	11
miR827	gi|383663980|gb|HX093529.1|HX093529	310	-27.61	160	-16.62	14617234	21	497	149	268
miR827	gi|383663242|gb|HX097567.1|HX097567	310	-27.61	160	-16.62	14617603	21	443	149	268
miR827	gi|383662332|gb|HX091800.1|HX091800	307	-27.04	155	-14.73	14618058	21	138	59	38
miR827	gi|383661894|gb|HX088234.1|HX088234	310	-28.45	159	-14.47	14618277	21	294	89	132
miR827	gi|383660884|gb|HX091240.1|HX091240	310	-28.45	159	-14.47	14618782	21	624	306	349
miR827	gi|383658548|gb|HX085237.1|HX085237	308	-24.65	156	-13.59	14619950	21	541	386	1
miR827	gi|383656274|gb|HX067203.1|HX067203	308	-26.37	156	-13.59	14621087	21	734	404	15
miR827	gi|383655100|gb|HX061020.1|HX061020	317	-28.19	159	-16.31	14621674	21	809	774	706
miR827	gi|383654512|gb|HX082615.1|HX082615	307	-27.04	155	-14.73	14621968	21	337	220	199
miR827	gi|383654090|gb|HX081422.1|HX081422	308	-26.37	156	-13.59	14622179	21	526	396	7
miR827	gi|383653960|gb|HX075605.1|HX075605	303	-28.31	152	-16.97	14622244	21	591	90	177
miR827	gi|383646774|gb|HX120167.1|HX120167	308	-24.65	156	-13.59	14623852	21	539	386	1
miR827	gi|383646750|gb|HX120143.1|HX120143	308	-26.37	156	-13.59	14623864	21	525	413	24
miR827	gi|383636838|gb|HX115329.1|HX115329	310	-28.45	159	-14.47	14625160	21	663	407	450
miR827	gi|383635373|gb|HX122798.1|HX122798	305	-21.6	155	-11.13	14625672	21	528	211	485
miR827	gi|383634281|gb|HX036609.1|HX036609	310	-27.61	160	-16.62	14626218	21	403	149	268
miR827	gi|383633381|gb|HX050165.1|HX050165	310	-27.1	155	-15.47	14626668	21	577	222	305
miR827	gi|383632941|gb|HX106316.1|HX106316	308	-24.65	156	-13.59	14626888	21	596	332	1
miR827	gi|383632705|gb|HX106080.1|HX106080	308	-26.37	156	-13.59	14627006	21	578	423	34
miR827	gi|383631479|gb|HX040141.1|HX040141	310	-27.61	160	-16.62	14627619	21	393	147	266
miR827	gi|383631077|gb|HX099630.1|HX099630	308	-26.37	156	-13.59	14627820	21	729	400	11
miR827	gi|383630891|gb|HX099444.1|HX099444	310	-27.61	160	-16.62	14627913	21	435	100	219
miR827	gi|383626680|gb|HX030467.1|HX030467	310	-27.61	160	-16.62	14630019	21	452	120	239
miR827	gi|383626532|gb|HX030319.1|HX030319	310	-28.45	159	-14.47	14630093	21	258	86	129
miR827	gi|383626324|gb|HX018159.1|HX018159	310	-28.45	159	-14.47	14630197	21	382	64	107
miR827	gi|383626236|gb|HX036131.1|HX036131	303	-22.56	152	-11.82	14630241	21	374	97	341
miR530	gi|440657401|gb|HE862848.1|HE862848	304	-32.76	152	-16.38	37023534	20	709	129	174
miR530	gi|383748058|gb|HX189341.1|HX189341	306	-28.64	156	-17.45	37024665	20	757	323	389
miR530	gi|383734578|gb|HX138846.1|HX138846	309	-29.59	158	-16.43	37031405	20	744	684	476
miR530	gi|383731090|gb|HX134352.1|HX134352	308	-31.4	158	-15.98	37033149	20	831	145	196
miR530	gi|383741271|gb|HX179737.1|HX179737	475	-57.94	165	-21.11	37039494	20	809	447	365	286
miR530	gi|383741049|gb|HX179515.1|HX179515	312	-32	159	-18.42	37039605	20	685	254	551
miR530	gi|383734523|gb|HX128509.1|HX128509	306	-27.3	156	-13.95	37042868	20	821	669	445
miR530	gi|383684613|gb|HX198567.1|HX198567	182	-27.05	182	-27.05	37064794	20	541	227
miR530	gi|383719313|gb|HX069915.1|HX069915	329	-49.28	177	-24.87	37070474	20	613	371	284
miR530	gi|383713309|gb|HX081029.1|HX081029	311	-31.64	156	-18.1	37072472	20	643	539	100
miR530	gi|383694720|gb|HX037395.1|HX037395	311	-35.31	158	-18.51	37079744	20	364	21	246
miR530	gi|383684640|gb|HX198594.1|HX198594	182	-27.05	182	-27.05	37084781	20	703	345
miR530	gi|383674039|gb|HX132442.1|HX132442	174	-24.54	174	-24.54	37090082	20	753	199
miR530	gi|383665251|gb|HX095597.1|HX095597	180	-27.55	180	-27.55	37094476	20	638	548
miR530	gi|383664923|gb|HX095269.1|HX095269	308	-30.86	154	-15.44	37094640	20	688	483	534
miR530	gi|383660431|gb|HX090188.1|HX090188	475	-57.94	165	-21.11	37096886	20	649	461	379	300
miR530	gi|383654537|gb|HX082640.1|HX082640	470	-61.04	165	-21.11	37099833	20	670	332	169	250
miR530	gi|383632294|gb|HX103906.1|HX103906	301	-41.41	151	-26.1	37105089	20	627	581	357
miR530	gi|383628710|gb|HX054247.1|HX054247	470	-61.04	165	-21.11	37106881	20	519	165	2	83
miR530	gi|383673748|gb|HX126998.1|HX126998	303	-37.71	152	-19.15	37110228	20	765	74	525
miR530	gi|383673156|gb|HX124816.1|HX124816	604	-66.57	154	-17.06	37110524	20	791	554	599	635	731
miR530	gi|383662640|gb|HX092706.1|HX092706	305	-31.87	154	-16.04	37115782	20	542	377	497
miR530	gi|383660432|gb|HX090189.1|HX090189	475	-57.94	165	-21.11	37116886	20	553	449	367	288
miR530	gi|383654536|gb|HX082639.1|HX082639	470	-61.04	165	-21.11	37119834	20	697	334	171	252
miR530	gi|383632295|gb|HX103907.1|HX103907	301	-41.41	151	-26.1	37125089	20	627	581	357
miR530	gi|383632225|gb|HX103837.1|HX103837	174	-24.54	174	-24.54	37125124	20	668	195
miR530	gi|383628709|gb|HX054246.1|HX054246	470	-61.04	165	-21.11	37126882	20	520	166	3	84
miR171	gi|383740472|gb|HX169798.1|HX169798	174	-25.19	174	-25.19	38120588	21	735	576
miR171	gi|383731683|gb|HX126442.1|HX126442	307	-32.02	156	-16.85	38136418	21	848	253	658
miR171	gi|383718228|gb|HX061295.1|HX061295	316	-38.65	159	-24.18	38143146	21	642	613	309
miR171	gi|383712874|gb|HX075234.1|HX075234	171	-26.64	171	-26.64	38144819	21	480	23
miR171	gi|383659499|gb|HX085929.1|HX085929	301	-26.24	151	-16.72	38189482	21	775	92	7
miR171	gi|383633310|gb|HX050094.1|HX050094	302	-29.62	152	-15.48	38196711	21	564	123	416
miR394	gi|383746359|gb|HX167263.1|HX167263	300	-36.44	150	-23.44	29282827	20	634	69	502
miR394	gi|383722186|gb|HX119515.1|HX119515	182	-28.17	182	-28.17	29294914	20	644	183
miR394	gi|383721886|gb|HX119326.1|HX119326	306	-33.16	153	-18.51	29295064	20	558	58	111
miR394	gi|383708024|gb|HX069412.1|HX069412	316	-34.13	165	-20.66	29300863	20	681	624	104
miR394	gi|383686607|gb|HX249118.1|HX249118	327	-42.36	168	-24.17	29309674	20	614	416	320
miR394	gi|383722187|gb|HX119516.1|HX119516	182	-28.17	182	-28.17	29314914	20	631	178
miR394	gi|383710419|gb|HX059713.1|HX059713	307	-23.12	157	-12.95	29319666	20	684	1	648
miR394	gi|383683448|gb|HX188833.1|HX188833	311	-28.43	156	-15.32	29331254	20	770	292	156
miR394	gi|383655667|gb|HX077394.1|HX077394	302	-28.62	151	-14.31	29345145	20	580	378	544
miR394	gi|383652637|gb|HX071263.1|HX071263	301	-33.07	151	-18.88	29346660	20	587	269	4
miR394	gi|383651811|gb|HX080864.1|HX080864	170	-23.03	170	-23.03	29347073	20	626	482
miR394	gi|383665850|gb|HX099367.1|HX099367	301	-32.56	151	-17.54	29360054	20	476	300	326
miR394	gi|383663798|gb|HX098721.1|HX098721	170	-23.03	170	-23.03	29361080	20	529	36
miR394	gi|383654502|gb|HX082605.1|HX082605	309	-25.44	157	-13.18	29365728	20	638	611	310
miR399	gi|440656974|gb|HE862421.1|HE862421	171	-22.9	171	-22.9	1201612	21	689	578
miR399	gi|440657191|gb|HE862638.1|HE862638	171	-22.9	171	-22.9	1201775	21	327	127
miR399	gi|383744392|gb|HX174824.1|HX174824	324	-43.39	164	-22.23	1204634	21	426	395	267
miR399	gi|383742902|gb|HX147936.1|HX147936	306	-40.32	156	-21.68	1205379	21	668	491	187
miR399	gi|383737372|gb|HX125839.1|HX125839	177	-27.6	177	-27.6	1208144	21	310	173
miR399	gi|383737276|gb|HX162856.1|HX162856	306	-41.54	155	-24.31	1208192	21	756	728	567
miR399	gi|383733424|gb|HX160354.1|HX160354	173	-26.1	173	-26.1	1210118	21	795	285
miR399	gi|383733272|gb|HX160202.1|HX160202	171	-25.82	171	-25.82	1210194	21	824	594
miR399	gi|383727002|gb|HX102879.1|HX102879	173	-23.02	173	-23.02	1213329	21	585	161
miR399	gi|383748537|gb|HX189031.1|HX189031	172	-20.73	172	-20.73	1213997	21	781	608
miR399	gi|383742541|gb|HX133999.1|HX133999	310	-36.49	158	-18.49	1216995	21	768	676	552
miR399	gi|383740043|gb|HX145551.1|HX145551	1296	-256.11	195	-41.29	1218244	21	762	204	368	564	613	441	405	645
miR399	gi|383720252|gb|HX077845.1|HX077845	170	-28.76	170	-28.76	1228140	21	411	106
miR399	gi|383718570|gb|HX065415.1|HX065415	317	-45.21	160	-24.22	1228981	21	683	472	458
miR399	gi|383712138|gb|HX053120.1|HX053120	311	-33.45	156	-19.1	1231065	21	711	587	252
miR399	gi|383711160|gb|HX061450.1|HX061450	302	-35.08	151	-21.25	1231554	21	592	91	204
miR399	gi|383693943|gb|HX010666.1|HX010666	351	-64.7	195	-41.23	1238265	21	388	32	64
miR399	gi|383692347|gb|HX041666.1|HX041666	312	-34.97	158	-19.94	1239063	21	740	704	499
miR399	gi|383716063|gb|HX066361.1|HX066361	306	-35.87	156	-21.68	1250235	21	587	294	1
miR399	gi|383713125|gb|HX079060.1|HX079060	316	-48.78	165	-27.78	1250700	21	620	464	342
miR399	gi|383707521|gb|HX059590.1|HX059590	170	-28.47	170	-28.47	1253374	21	586	174
miR399	gi|383692348|gb|HX041667.1|HX041667	312	-34.97	158	-19.94	1259063	21	750	710	505
miR399	gi|383684974|gb|HX200118.1|HX200118	173	-28.55	173	-28.55	1262750	21	706	499
miR399	gi|383683148|gb|HX186945.1|HX186945	172	-22.87	172	-22.87	1263663	21	770	106
miR399	gi|383670775|gb|HX110875.1|HX110875	310	-36.49	158	-20.67	1269850	21	575	173	49
miR399	gi|383670765|gb|HX110865.1|HX110865	310	-36.49	158	-20.67	1269855	21	654	176	52
miR399	gi|383635320|gb|HX122745.1|HX122745	173	-26.1	173	-26.1	1281712	21	598	183
miR399	gi|383678946|gb|HX174570.1|HX174570	177	-27.6	177	-27.6	1285765	21	752	294
miR399	gi|383675380|gb|HX129527.1|HX129527	475	-79.65	161	-28.77	1287548	21	634	445	283	325
miR399	gi|383675358|gb|HX129505.1|HX129505	475	-79.65	161	-28.77	1287559	21	544	445	283	325
miR399	gi|383670520|gb|HX105437.1|HX105437	171	-22.9	171	-22.9	1289978	21	460	328
miR399	gi|383662944|gb|HX093011.1|HX093011	171	-26.49	171	-26.49	1293766	21	523	162
miR399	gi|383661874|gb|HX088214.1|HX088214	301	-37.76	151	-19.71	1294301	21	252	162	173
miR399	gi|383660732|gb|HX091087.1|HX091087	173	-28.6	173	-28.6	1294872	21	575	110
miR399	gi|383660632|gb|HX090987.1|HX090987	177	-28.02	177	-28.02	1294922	21	578	288
miR399	gi|383647448|gb|HX079502.1|HX079502	173	-23.02	173	-23.02	1299529	21	681	234
miR399	gi|383634397|gb|HX037720.1|HX037720	173	-23.02	173	-23.02	1302174	21	459	219
miR399	gi|383629581|gb|HX038136.1|HX038136	172	-30.4	172	-30.4	1304582	21	122	44
miR399	gi|383627412|gb|HX047191.1|HX047191	173	-28.6	173	-28.6	1305667	21	322	121
miR399	gi|383615506|gb|HX045663.1|HX045663	171	-26.49	171	-26.49	1309404	21	366	2
miR164	gi|383748352|gb|HX191642.1|HX191642	457	-55.19	157	-19.89	8519925	21	680	169	361	631
miR164	gi|383748182|gb|HX189465.1|HX189465	311	-35.88	158	-19.37	8520010	21	584	350	143
miR164	gi|383747532|gb|HX177225.1|HX177225	457	-55.19	157	-19.89	8520335	21	675	165	357	627
miR164	gi|383746954|gb|HX138490.1|HX138490	301	-49.12	151	-25.62	8520624	21	742	299	72
miR164	gi|383746684|gb|HX138331.1|HX138331	307	-34.77	154	-17.66	8520759	21	702	587	564
miR164	gi|383746542|gb|HX167335.1|HX167335	179	-32.74	179	-32.74	8520830	21	736	681
miR164	gi|383746504|gb|HX138262.1|HX138262	179	-33.27	179	-33.27	8520849	21	684	339
miR164	gi|383746408|gb|HX138166.1|HX138166	310	-44.97	160	-24.59	8520897	21	815	277	161
miR164	gi|383746292|gb|HX167196.1|HX167196	175	-25.69	175	-25.69	8520955	21	820	168
miR164	gi|383745966|gb|HX136156.1|HX136156	312	-46.22	160	-24.51	8521118	21	629	313	532
miR164	gi|383745914|gb|HX165253.1|HX165253	179	-33.65	179	-33.65	8521144	21	733	512
miR164	gi|383745586|gb|HX135998.1|HX135998	302	-35.35	152	-20.49	8521308	21	749	1	362
miR164	gi|383745484|gb|HX165045.1|HX165045	314	-43.7	161	-23.5	8521359	21	789	285	765
miR164	gi|383744638|gb|HX186440.1|HX186440	175	-26.27	175	-26.27	8521782	21	792	591
miR164	gi|383744276|gb|HX174708.1|HX174708	306	-46.65	155	-26.13	8521963	21	704	62	137
miR164	gi|383743846|gb|HX172490.1|HX172490	170	-35.04	170	-35.04	8522178	21	636	69
miR164	gi|383743452|gb|HX164762.1|HX164762	309	-38.99	157	-20.16	8522375	21	796	465	427
miR164	gi|383743434|gb|HX164744.1|HX164744	179	-33.65	179	-33.65	8522384	21	793	442
miR164	gi|383743250|gb|HX164560.1|HX164560	306	-41.8	154	-24.21	8522476	21	714	57	363
miR164	gi|383743216|gb|HX150441.1|HX150441	617	-98.96	159	-29.23	8522493	21	742	259	564	96	627
miR164	gi|383742994|gb|HX148028.1|HX148028	318	-48.04	163	-25.02	8522604	21	699	281	434
miR164	gi|383742948|gb|HX147982.1|HX147982	328	-59.67	177	-32.82	8522627	21	787	181	330
miR164	gi|383742932|gb|HX147966.1|HX147966	307	-38.22	156	-20.23	8522635	21	723	176	231
miR164	gi|383742834|gb|HX145678.1|HX145678	309	-51.56	158	-31.04	8522684	21	491	359	190
miR164	gi|383742414|gb|HX133872.1|HX133872	310	-43.19	156	-22.86	8522894	21	739	197	503
miR164	gi|383742270|gb|HX133728.1|HX133728	318	-48.04	163	-25.02	8522966	21	788	268	421
miR164	gi|383741858|gb|HX184536.1|HX184536	315	-41.59	158	-21.04	8523172	21	400	144	235
miR164	gi|383741758|gb|HX184436.1|HX184436	320	-46.04	162	-26.34	8523222	21	698	302	458
miR164	gi|383741750|gb|HX184428.1|HX184428	799	-116.01	171	-29.24	8523226	21	666	365	313	604	584	566
miR164	gi|383741390|gb|HX179856.1|HX179856	305	-40.45	153	-23.04	8523406	21	773	208	601
miR164	gi|383740692|gb|HX170018.1|HX170018	306	-41.8	154	-24.21	8523755	21	690	46	352
miR164	gi|383740662|gb|HX169988.1|HX169988	310	-38.58	157	-20.66	8523770	21	767	113	706
miR164	gi|383740016|gb|HX145524.1|HX145524	308	-39.63	156	-20.99	8524093	21	470	425	305
miR164	gi|383739966|gb|HX145474.1|HX145474	312	-51.98	158	-27.75	8524118	21	751	456	593
miR164	gi|383739458|gb|HX140728.1|HX140728	311	-35.88	158	-19.37	8524372	21	699	514	307
miR164	gi|383739230|gb|HX138509.1|HX138509	310	-38.58	157	-20.66	8524486	21	798	151	744
miR164	gi|383739080|gb|HX131420.1|HX131420	318	-51.44	164	-26.64	8524561	21	767	480	406
miR164	gi|383738928|gb|HX131268.1|HX131268	457	-50.78	153	-22.3	8524637	21	404	338	362	314
miR164	gi|383738926|gb|HX131266.1|HX131266	179	-33.65	179	-33.65	8524638	21	771	494
miR164	gi|383738836|gb|HX131176.1|HX131176	315	-50.35	161	-26.05	8524683	21	697	262	217
miR164	gi|383738422|gb|HX124279.1|HX124279	317	-44.35	166	-25.18	8524890	21	494	297	370
miR164	gi|383736878|gb|HX162458.1|HX162458	464	-67.87	159	-25.55	8525662	21	535	359	169	508
miR164	gi|383736442|gb|HX155479.1|HX155479	320	-46.04	162	-26.34	8525880	21	713	233	413
miR164	gi|383736222|gb|HX155259.1|HX155259	318	-48.04	163	-25.02	8525990	21	695	376	529
miR164	gi|383736008|gb|HX155045.1|HX155045	316	-40.29	158	-21.6	8526097	21	748	209	250
miR164	gi|383735570|gb|HX143500.1|HX143500	304	-41.45	154	-24.72	8526316	21	655	535	91
miR164	gi|383735314|gb|HX128856.1|HX128856	170	-30.43	170	-30.43	8526444	21	714	304
miR164	gi|383735074|gb|HX141087.1|HX141087	308	-39.06	154	-21.38	8526564	21	686	116	289
miR164	gi|383734526|gb|HX128512.1|HX128512	301	-49.12	151	-25.62	8526838	21	756	311	84
miR164	gi|383734324|gb|HX136518.1|HX136518	178	-31.31	178	-31.31	8526939	21	771	711
miR164	gi|383734296|gb|HX128393.1|HX128393	305	-37.05	153	-19.61	8526953	21	823	616	740
miR164	gi|383734006|gb|HX121628.1|HX121628	308	-36.93	156	-19.89	8527098	21	550	307	394
miR164	gi|383733512|gb|HX160442.1|HX160442	303	-42.61	153	-25.38	8527345	21	534	461	153
miR164	gi|383733490|gb|HX160420.1|HX160420	315	-58.17	161	-34.16	8527356	21	705	514	259
miR164	gi|383733314|gb|HX160244.1|HX160244	308	-36.93	156	-19.89	8527444	21	607	192	279
miR164	gi|383733262|gb|HX160192.1|HX160192	179	-33.65	179	-33.65	8527470	21	723	504
miR164	gi|383733182|gb|HX160112.1|HX160112	318	-51.44	164	-26.64	8527510	21	755	470	396
miR164	gi|383733106|gb|HX160036.1|HX160036	318	-48.04	163	-25.02	8527548	21	706	268	421
miR164	gi|383732016|gb|HX126775.1|HX126775	465	-72.56	156	-25.57	8528093	21	783	376	630	98
miR164	gi|383731658|gb|HX126417.1|HX126417	311	-35.88	158	-19.37	8528272	21	787	409	202
miR164	gi|383731496|gb|HX126255.1|HX126255	312	-51.95	158	-27.72	8528353	21	805	510	647
miR164	gi|383731266|gb|HX126025.1|HX126025	174	-29.32	174	-29.32	8528468	21	829	66
miR164	gi|383731182|gb|HX136430.1|HX136430	175	-27.65	175	-27.65	8528510	21	769	190
miR164	gi|383731078|gb|HX134340.1|HX134340	302	-40.25	152	-21.07	8528562	21	724	314	216
miR164	gi|383730908|gb|HX131789.1|HX131789	310	-37.63	159	-19.86	8528647	21	786	31	634
miR164	gi|383730840|gb|HX131721.1|HX131721	465	-59.07	163	-24.15	8528681	21	654	19	50	79
miR164	gi|383730348|gb|HX158153.1|HX158153	307	-46.76	154	-23.71	8528927	21	744	598	710
miR164	gi|383729914|gb|HX157719.1|HX157719	318	-48.04	163	-25.02	8529144	21	788	293	446
miR164	gi|383729828|gb|HX157633.1|HX157633	170	-32.27	170	-32.27	8529187	21	697	521
miR164	gi|383729290|gb|HX146055.1|HX146055	309	-44.13	157	-23.34	8529456	21	652	355	106
miR164	gi|383729282|gb|HX146047.1|HX146047	315	-45.84	165	-23.59	8529460	21	694	305	252
miR164	gi|383729248|gb|HX146013.1|HX146013	464	-67.87	159	-25.55	8529477	21	724	486	296	638
miR164	gi|383729178|gb|HX145943.1|HX145943	170	-28.03	170	-28.03	8529512	21	668	561
miR164	gi|383728356|gb|HX116911.1|HX116911	173	-29.45	173	-29.45	8529923	21	518	21
miR164	gi|383728116|gb|HX116671.1|HX116671	320	-46.04	162	-26.34	8530043	21	642	310	466
miR164	gi|383727888|gb|HX115058.1|HX115058	620	-83.09	165	-22.37	8530157	21	445	160	225	354	1
miR164	gi|383727532|gb|HX107378.1|HX107378	172	-29.92	172	-29.92	8530335	21	130	93
miR164	gi|383727504|gb|HX107350.1|HX107350	308	-43.71	157	-22.1	8530349	21	623	422	504
miR164	gi|383726730|gb|HX074115.1|HX074115	308	-36.93	156	-19.89	8530736	21	639	294	381
miR164	gi|383748071|gb|HX189354.1|HX189354	312	-51.95	158	-27.72	8531501	21	707	523	660
miR164	gi|383747487|gb|HX177180.1|HX177180	301	-51.04	151	-26.78	8531793	21	434	228	52
miR164	gi|383746877|gb|HX138413.1|HX138413	170	-28.49	170	-28.49	8532098	21	425	393
miR164	gi|383746811|gb|HX167493.1|HX167493	318	-48.04	163	-25.02	8532131	21	721	283	436
miR164	gi|383745987|gb|HX136177.1|HX136177	318	-51.44	164	-26.64	8532543	21	645	372	298
miR164	gi|383745905|gb|HX165244.1|HX165244	306	-41.8	154	-24.21	8532584	21	694	55	361
miR164	gi|383745285|gb|HX129178.1|HX129178	313	-45.56	161	-26.68	8532894	21	772	75	180
miR164	gi|383744017|gb|HX172661.1|HX172661	321	-44.89	166	-24.2	8533528	21	777	690	722
miR164	gi|383743871|gb|HX172515.1|HX172515	320	-46.04	162	-26.34	8533601	21	534	241	397
miR164	gi|383743749|gb|HX170411.1|HX170411	308	-36.93	156	-19.89	8533662	21	670	325	412
miR164	gi|383743353|gb|HX164663.1|HX164663	301	-42.61	151	-23.09	8533860	21	718	493	347
miR164	gi|383742937|gb|HX147971.1|HX147971	306	-49.64	153	-27.25	8534068	21	701	351	638
miR164	gi|383742849|gb|HX147883.1|HX147883	320	-44.8	167	-24.47	8534112	21	715	290	337
miR164	gi|383742719|gb|HX135768.1|HX135768	316	-43.01	163	-22.32	8534177	21	829	632	754
miR164	gi|383742097|gb|HX133555.1|HX133555	311	-53.61	158	-27.17	8534488	21	776	748	283
miR164	gi|383740857|gb|HX170183.1|HX170183	317	-43.64	159	-22.04	8535108	21	815	285	639
miR164	gi|383740511|gb|HX169837.1|HX169837	469	-65.36	165	-22.37	8535281	21	563	273	326	455
miR164	gi|383740327|gb|HX167864.1|HX167864	317	-52.48	162	-26.49	8535373	21	717	146	69
miR164	gi|383739961|gb|HX145469.1|HX145469	303	-40.12	153	-20.18	8535556	21	833	452	279
miR164	gi|383739763|gb|HX143413.1|HX143413	311	-35.88	158	-19.37	8535655	21	729	350	143
miR164	gi|383739547|gb|HX140817.1|HX140817	307	-44.25	155	-22.44	8535763	21	739	470	307
miR164	gi|383739469|gb|HX140739.1|HX140739	320	-44.97	166	-24.13	8535802	21	618	486	445
miR164	gi|383738877|gb|HX131217.1|HX131217	460	-62.56	158	-22.64	8536098	21	649	388	361	440
miR164	gi|383738703|gb|HX131043.1|HX131043	170	-28.27	170	-28.27	8536185	21	803	499
miR164	gi|383738573|gb|HX129321.1|HX129321	313	-44.3	163	-22.29	8536250	21	700	501	481
miR164	gi|383737665|gb|HX121938.1|HX121938	308	-39.15	155	-20.22	8536704	21	564	41	59
miR164	gi|383737137|gb|HX162717.1|HX162717	306	-39.96	155	-21.38	8536968	21	656	129	298
miR164	gi|383736619|gb|HX155656.1|HX155656	175	-37.59	175	-37.59	8537227	21	476	116
miR164	gi|383736373|gb|HX155410.1|HX155410	306	-41.8	154	-24.21	8537350	21	693	57	363
miR164	gi|383736227|gb|HX155264.1|HX155264	312	-43.06	158	-23.82	8537423	21	774	284	376
miR164	gi|383736165|gb|HX155202.1|HX155202	312	-41.41	158	-22.54	8537454	21	731	519	287
miR164	gi|383736071|gb|HX155108.1|HX155108	307	-45.32	154	-23.72	8537501	21	722	700	674
miR164	gi|383736057|gb|HX155094.1|HX155094	319	-49.39	162	-25.81	8537508	21	661	418	509
miR164	gi|383736033|gb|HX155070.1|HX155070	312	-39.35	161	-22.76	8537520	21	725	1	68
miR164	gi|383735951|gb|HX153597.1|HX153597	305	-40.99	153	-22.09	8537561	21	671	494	246
miR164	gi|383735635|gb|HX143565.1|HX143565	465	-61.09	155	-20.73	8537719	21	428	232	307	382
miR164	gi|383735489|gb|HX141280.1|HX141280	317	-48.57	167	-26.08	8537792	21	680	232	421
miR164	gi|383735145|gb|HX128798.1|HX128798	303	-45.42	153	-24.66	8537964	21	687	295	276
miR164	gi|383734801|gb|HX140925.1|HX140925	627	-73.14	165	-21.24	8538136	21	690	304	268	286	235
miR164	gi|383734645|gb|HX128520.1|HX128520	172	-32.97	172	-32.97	8538214	21	803	76
miR164	gi|383734291|gb|HX128388.1|HX128388	311	-35.88	158	-19.37	8538391	21	753	385	178
miR164	gi|383734145|gb|HX121767.1|HX121767	465	-60.82	158	-20.69	8538464	21	568	507	231	215
miR164	gi|383733783|gb|HX160713.1|HX160713	305	-44.47	154	-25.55	8538645	21	551	265	460
miR164	gi|383733627|gb|HX160557.1|HX160557	301	-42.61	151	-23.09	8538723	21	679	517	371
miR164	gi|383733523|gb|HX160453.1|HX160453	301	-39.86	151	-21.76	8538775	21	681	338	96
miR164	gi|383733503|gb|HX160433.1|HX160433	311	-44.28	157	-23.45	8538785	21	722	356	379
miR164	gi|383733403|gb|HX160333.1|HX160333	305	-40.99	153	-22.09	8538835	21	790	480	232
miR164	gi|383733243|gb|HX160173.1|HX160173	318	-48.04	163	-25.02	8538915	21	787	277	430
miR164	gi|383733165|gb|HX160095.1|HX160095	307	-46.76	154	-23.71	8538954	21	751	605	717
miR164	gi|383733001|gb|HX153210.1|HX153210	309	-46.72	159	-27.03	8539036	21	881	169	592
miR164	gi|383732925|gb|HX153134.1|HX153134	309	-44.62	157	-24.47	8539074	21	717	429	647
miR164	gi|383732407|gb|HX150460.1|HX150460	306	-33.87	153	-17.67	8539333	21	435	112	136
miR164	gi|383732367|gb|HX148255.1|HX148255	300	-45.36	150	-24.54	8539353	21	640	465	507
miR164	gi|383731809|gb|HX126568.1|HX126568	313	-51.75	158	-26.87	8539632	21	757	121	612
miR164	gi|383731645|gb|HX126404.1|HX126404	308	-44.67	155	-24.83	8539714	21	711	485	644
miR164	gi|383731531|gb|HX126290.1|HX126290	320	-46.04	162	-26.34	8539771	21	792	241	421
miR164	gi|383730915|gb|HX134177.1|HX134177	304	-39.95	154	-20.68	8540079	21	821	218	584
miR164	gi|383730131|gb|HX157936.1|HX157936	627	-73.14	165	-21.24	8540471	21	704	264	228	246	195
miR164	gi|383729769|gb|HX157574.1|HX157574	317	-51.19	166	-30.23	8540652	21	689	456	667
miR164	gi|383729721|gb|HX157526.1|HX157526	303	-33.4	153	-18.22	8540676	21	743	287	236
miR164	gi|383729609|gb|HX157414.1|HX157414	305	-40.3	154	-23.25	8540732	21	756	675	394
miR164	gi|383729255|gb|HX146020.1|HX146020	315	-45.84	165	-23.59	8540909	21	718	331	278
miR164	gi|383728917|gb|HX145682.1|HX145682	623	-85.51	159	-22.03	8541078	21	882	693	838	224	35
miR164	gi|383728367|gb|HX116922.1|HX116922	307	-44.25	155	-22.44	8541353	21	592	393	230
miR164	gi|383728355|gb|HX116910.1|HX116910	173	-29.45	173	-29.45	8541359	21	516	18
miR164	gi|383727887|gb|HX115057.1|HX115057	620	-84.57	165	-22.37	8541593	21	571	271	336	465	108
miR164	gi|383727603|gb|HX107449.1|HX107449	309	-49.42	155	-26.34	8541735	21	518	479	188
miR164	gi|383727505|gb|HX107351.1|HX107351	308	-43.71	157	-22.1	8541784	21	670	422	504
miR164	gi|383727075|gb|HX102952.1|HX102952	311	-54.65	157	-30.57	8541999	21	653	486	534
miR164	gi|383726607|gb|HX073992.1|HX073992	303	-45.42	153	-24.66	8542233	21	454	278	259
miR164	gi|383726453|gb|HX073838.1|HX073838	304	-44.03	153	-27.05	8542310	21	484	255	218
miR164	gi|383725866|gb|HX067893.1|HX067893	303	-33.74	153	-19.03	8542604	21	769	384	293
miR164	gi|383725340|gb|HX114842.1|HX114842	308	-43.71	157	-22.1	8542867	21	679	548	630
miR164	gi|383725062|gb|HX114564.1|HX114564	315	-41.2	158	-21.31	8543006	21	516	374	183
miR164	gi|383724416|gb|HX081962.1|HX081962	317	-44.35	166	-25.18	8543329	21	487	295	368
miR164	gi|383724392|gb|HX081938.1|HX081938	317	-44.35	166	-25.18	8543341	21	627	323	396
miR164	gi|383723798|gb|HX078118.1|HX078118	308	-43.71	157	-22.1	8543638	21	655	523	605
miR164	gi|383723270|gb|HX121105.1|HX121105	313	-48.95	159	-25.55	8543902	21	580	458	268
miR164	gi|383722426|gb|HX070364.1|HX070364	310	-50.74	160	-28.38	8544324	21	466	273	197
miR164	gi|383722220|gb|HX070158.1|HX070158	175	-25.69	175	-25.69	8544427	21	598	210
miR164	gi|383721880|gb|HX119320.1|HX119320	170	-32.25	170	-32.25	8544597	21	522	442
miR164	gi|383720980|gb|HX109769.1|HX109769	312	-43.43	158	-22.23	8545047	21	396	332	292
miR164	gi|383719918|gb|HX076097.1|HX076097	174	-33.41	174	-33.41	8545578	21	608	11
miR164	gi|383719476|gb|HX070078.1|HX070078	317	-52.48	162	-26.49	8545799	21	633	100	23
miR164	gi|383717928|gb|HX059407.1|HX059407	175	-25.69	175	-25.69	8546573	21	601	224
miR164	gi|383717652|gb|HX051384.1|HX051384	306	-37.1	155	-22.48	8546711	21	585	82	6
miR164	gi|383717614|gb|HX051346.1|HX051346	303	-33.74	153	-19.03	8546730	21	518	413	322
miR164	gi|383717328|gb|HX089365.1|HX089365	301	-41.53	151	-22.74	8546873	21	596	430	552
miR164	gi|383717200|gb|HX087053.1|HX087053	308	-36.93	156	-19.89	8546937	21	467	275	362
miR164	gi|383716602|gb|HX062134.1|HX062134	620	-84.57	165	-22.37	8547236	21	547	244	309	438	81
miR164	gi|383716018|gb|HX066316.1|HX066316	321	-49.76	168	-30.44	8547528	21	523	23	178
miR164	gi|383713524|gb|HX082831.1|HX082831	325	-43.25	166	-25.18	8547771	21	528	310	398
miR164	gi|383713220|gb|HX079155.1|HX079155	304	-42.16	153	-27.05	8547923	21	522	280	243
miR164	gi|383712920|gb|HX077066.1|HX077066	325	-43.25	166	-25.18	8548073	21	551	344	432
miR164	gi|383712898|gb|HX077044.1|HX077044	457	-65.83	154	-24.87	8548084	21	452	220	349	100
miR164	gi|383712112|gb|HX056007.1|HX056007	313	-46.18	157	-24.43	8548349	21	675	361	213
miR164	gi|383711836|gb|HX055731.1|HX055731	308	-39.15	155	-20.22	8548487	21	652	91	109
miR164	gi|383711676|gb|HX055571.1|HX055571	313	-46.18	157	-24.43	8548567	21	679	372	224
miR164	gi|383710230|gb|HX066064.1|HX066064	460	-62.56	158	-22.64	8549290	21	427	198	171	250
miR164	gi|383710170|gb|HX066004.1|HX066004	460	-62.56	158	-22.64	8549320	21	666	413	386	465
miR164	gi|383709914|gb|HX065748.1|HX065748	303	-33.74	153	-19.03	8549448	21	681	417	326
miR164	gi|383708872|gb|HX051802.1|HX051802	317	-52.48	162	-26.49	8549969	21	732	106	29
miR164	gi|383707956|gb|HX069344.1|HX069344	314	-48.33	164	-24.8	8550427	21	789	504	430
miR164	gi|383707808|gb|HX067410.1|HX067410	175	-31.49	175	-31.49	8550501	21	541	401
miR164	gi|383707634|gb|HX064248.1|HX064248	307	-43.09	154	-22.27	8550588	21	561	201	486
miR164	gi|383707582|gb|HX064196.1|HX064196	319	-48.84	166	-27.4	8550614	21	449	414	42
miR164	gi|383705909|gb|HX056021.1|HX056021	466	-78.04	159	-28.1	8551450	21	528	346	279	318
miR164	gi|383701240|gb|HX013153.1|HX013153	304	-42.16	153	-27.05	8551892	21	83	52	15
miR164	gi|383699600|gb|HX033631.1|HX033631	466	-66.99	160	-23.68	8552712	21	350	275	237	305
miR164	gi|383698676|gb|HX030724.1|HX030724	327	-50.22	166	-27.42	8553174	21	509	366	278
miR164	gi|383698350|gb|HX051106.1|HX051106	313	-42.34	159	-24.53	8553337	21	747	243	702
miR164	gi|383697166|gb|HX030717.1|HX030717	303	-42.04	153	-22.31	8553929	21	348	311	283
miR164	gi|383694789|gb|HX037464.1|HX037464	330	-45.5	165	-23.47	8555116	21	303	44	235
miR164	gi|383693279|gb|HX016373.1|HX016373	307	-38.92	157	-19.89	8555868	21	332	114	306
miR164	gi|383692435|gb|HX043148.1|HX043148	466	-78.04	159	-28.1	8556290	21	561	241	174	213
miR164	gi|383691621|gb|HX009934.1|HX009934	305	-45.75	154	-25.23	8556697	21	115	1	71
miR164	gi|383691037|gb|HX008354.1|HX008354	310	-48.48	155	-25.27	8556989	21	455	131	424
miR164	gi|383690467|gb|HX024493.1|HX024493	316	-43.2	162	-23.39	8557274	21	324	178	274
miR164	gi|383690391|gb|HX024417.1|HX024417	312	-51.23	159	-27.89	8557312	21	282	222	50
miR164	gi|383690091|gb|HX022526.1|HX022526	181	-36.47	181	-36.47	8557462	21	310	199
miR164	gi|383689453|gb|HX005979.1|HX005979	319	-42.03	161	-21.31	8557781	21	451	159	349
miR164	gi|383688927|gb|HX021881.1|HX021881	308	-39.15	155	-20.22	8558044	21	442	71	89
miR164	gi|383688189|gb|HX005364.1|HX005364	303	-36.14	152	-21.07	8558413	21	413	307	158
miR164	gi|383687625|gb|HX198018.1|HX198018	301	-37.04	151	-20.62	8558695	21	687	462	281
miR164	gi|383687509|gb|HX197902.1|HX197902	179	-33.65	179	-33.65	8558753	21	722	446
miR164	gi|383687503|gb|HX197896.1|HX197896	302	-37.94	152	-19.64	8558756	21	633	399	383
miR164	gi|383687313|gb|HX196117.1|HX196117	317	-52.48	162	-26.49	8558851	21	736	131	54
miR164	gi|383686767|gb|HX249278.1|HX249278	316	-40.29	158	-21.6	8559124	21	625	172	213
miR164	gi|383686683|gb|HX249194.1|HX249194	464	-60.39	160	-24.7	8559166	21	347	182	121	219
miR164	gi|383686279|gb|HX195979.1|HX195979	311	-35.88	158	-19.37	8559368	21	745	363	156
miR164	gi|383686133|gb|HX195833.1|HX195833	304	-41.98	153	-22.63	8559441	21	796	367	654
miR164	gi|383685413|gb|HX193526.1|HX193526	315	-41.59	158	-21.04	8559801	21	403	147	238
miR164	gi|383684751|gb|HX199895.1|HX199895	170	-31.57	170	-31.57	8560132	21	699	615
miR164	gi|383684719|gb|HX199863.1|HX199863	308	-37.34	158	-20	8560148	21	699	384	507
miR164	gi|383684513|gb|HX198467.1|HX198467	179	-33.65	179	-33.65	8560251	21	703	521
miR164	gi|383684319|gb|HX193321.1|HX193321	303	-45.42	153	-24.66	8560348	21	687	295	276
miR164	gi|383684081|gb|HX256800.1|HX256800	313	-48.95	159	-25.55	8560467	21	615	471	281
miR164	gi|383683529|gb|HX253078.1|HX253078	307	-58.72	154	-30.91	8560743	21	399	157	248
miR164	gi|383683459|gb|HX188844.1|HX188844	330	-54.92	172	-29.92	8560778	21	843	242	551
miR164	gi|383683301|gb|HX188686.1|HX188686	309	-46.38	158	-23.22	8560857	21	733	570	602
miR164	gi|383683085|gb|HX186306.1|HX186306	305	-36.55	155	-20.57	8560965	21	702	105	132
miR164	gi|383683031|gb|HX186252.1|HX186252	305	-41.78	155	-21.15	8560992	21	771	89	55
miR164	gi|383682511|gb|HX169543.1|HX169543	173	-32.58	173	-32.58	8561252	21	793	293
miR164	gi|383681919|gb|HX151050.1|HX151050	314	-48.21	161	-26.03	8561548	21	761	486	461
miR164	gi|383681791|gb|HX150922.1|HX150922	312	-47.43	158	-26.43	8561612	21	763	117	165
miR164	gi|383681695|gb|HX184018.1|HX184018	464	-67.87	159	-25.55	8561660	21	652	466	276	615
miR164	gi|383681689|gb|HX184012.1|HX184012	179	-30.05	179	-30.05	8561663	21	708	337
miR164	gi|383681661|gb|HX183984.1|HX183984	303	-36.14	152	-21.07	8561677	21	827	328	179
miR164	gi|383681253|gb|HX181810.1|HX181810	178	-32.26	178	-32.26	8561881	21	777	68
miR164	gi|383681053|gb|HX181610.1|HX181610	311	-47.96	157	-24.92	8561981	21	727	285	164
miR164	gi|383680631|gb|HX148644.1|HX148644	171	-30	171	-30	8562192	21	762	642
miR164	gi|383680179|gb|HX146405.1|HX146405	317	-56.02	161	-28.81	8562418	21	791	330	290
miR164	gi|383680101|gb|HX146327.1|HX146327	306	-41.8	154	-24.21	8562457	21	697	58	364
miR164	gi|383725289|gb|HX114791.1|HX114791	317	-50.62	161	-25.57	8562893	21	599	259	195
miR164	gi|383725061|gb|HX114563.1|HX114563	315	-41.2	158	-21.31	8563007	21	516	374	183
miR164	gi|383724289|gb|HX081835.1|HX081835	313	-46.18	157	-24.43	8563393	21	558	346	198
miR164	gi|383723115|gb|HX119556.1|HX119556	471	-71.51	159	-25.55	8563980	21	654	471	617	281
miR164	gi|383722785|gb|HX071917.1|HX071917	305	-46.79	154	-23.68	8564145	21	590	355	301
miR164	gi|383722531|gb|HX070469.1|HX070469	171	-31.07	171	-31.07	8564272	21	567	413
miR164	gi|383722023|gb|HX112044.1|HX112044	307	-43.09	154	-22.27	8564526	21	565	229	511
miR164	gi|383721191|gb|HX109869.1|HX109869	314	-53.84	164	-30.22	8564942	21	479	249	346
miR164	gi|383720981|gb|HX109770.1|HX109770	312	-43.43	158	-22.23	8565047	21	387	331	291
miR164	gi|383720101|gb|HX077694.1|HX077694	314	-48.33	164	-24.8	8565487	21	569	494	420
miR164	gi|383719477|gb|HX070079.1|HX070079	317	-52.48	162	-26.49	8565799	21	631	93	16
miR164	gi|383719303|gb|HX069905.1|HX069905	175	-25.69	175	-25.69	8565886	21	682	207
miR164	gi|383718533|gb|HX065378.1|HX065378	308	-39.15	155	-20.22	8566271	21	607	63	81
miR164	gi|383718417|gb|HX063273.1|HX063273	179	-33.65	179	-33.65	8566329	21	608	512
miR164	gi|383718157|gb|HX061224.1|HX061224	468	-62.82	165	-22.37	8566459	21	536	352	417	189
miR164	gi|383716773|gb|HX062305.1|HX062305	303	-33.74	153	-19.03	8567151	21	514	409	318
miR164	gi|383713479|gb|HX081199.1|HX081199	308	-43.08	155	-23.1	8567794	21	399	339	65
miR164	gi|383713171|gb|HX079106.1|HX079106	469	-64.86	165	-22.37	8567948	21	581	210	275	404
miR164	gi|383712899|gb|HX077045.1|HX077045	457	-65.83	154	-24.87	8568084	21	443	211	340	91
miR164	gi|383712851|gb|HX075211.1|HX075211	346	-52.07	179	-29.67	8568108	21	703	117	131
miR164	gi|383712835|gb|HX075195.1|HX075195	466	-61.99	158	-21.7	8568116	21	680	181	222	621
miR164	gi|383712811|gb|HX075171.1|HX075171	305	-50.2	154	-26.52	8568128	21	588	356	301
miR164	gi|383712771|gb|HX075131.1|HX075131	324	-52.92	162	-27.25	8568148	21	535	425	442
miR164	gi|383711017|gb|HX060311.1|HX060311	171	-27.28	171	-27.28	8568897	21	423	368
miR164	gi|383710965|gb|HX060259.1|HX060259	171	-27.28	171	-27.28	8568923	21	560	505
miR164	gi|383710853|gb|HX060147.1|HX060147	466	-78.04	159	-28.1	8568979	21	618	392	325	364
miR164	gi|383710587|gb|HX059881.1|HX059881	305	-50.2	154	-26.52	8569112	21	612	378	323
miR164	gi|383710479|gb|HX059773.1|HX059773	314	-41.85	157	-21.6	8569166	21	572	66	221
miR164	gi|383709917|gb|HX065751.1|HX065751	327	-54.78	170	-33.37	8569447	21	599	174	250
miR164	gi|383709685|gb|HX064523.1|HX064523	174	-33.41	174	-33.41	8569563	21	769	56
miR164	gi|383708779|gb|HX051709.1|HX051709	313	-44.02	158	-24.32	8570016	21	794	663	151
miR164	gi|383708209|gb|HX071385.1|HX071385	301	-46.84	151	-24.54	8570301	21	615	532	463
miR164	gi|383708101|gb|HX071277.1|HX071277	303	-40.12	153	-23.74	8570355	21	641	504	449
miR164	gi|383707469|gb|HX058370.1|HX058370	317	-48.57	167	-26.08	8570671	21	641	228	417
miR164	gi|383707148|gb|HX063985.1|HX063985	308	-39.15	155	-20.22	8570831	21	544	88	106
miR164	gi|383706848|gb|HX058083.1|HX058083	460	-62.56	158	-22.64	8570981	21	498	361	334	413
miR164	gi|383706804|gb|HX058039.1|HX058039	175	-25.69	175	-25.69	8571003	21	618	350
miR164	gi|383706220|gb|HX057788.1|HX057788	312	-42.92	157	-22.84	8571295	21	620	54	15
miR164	gi|383706050|gb|HX063442.1|HX063442	303	-33.74	153	-19.03	8571380	21	606	409	318
miR164	gi|383700223|gb|HX049784.1|HX049784	309	-47.48	158	-24.37	8572401	21	404	240	351
miR164	gi|383699533|gb|HX048431.1|HX048431	469	-65.36	165	-22.37	8572746	21	527	234	287	416
miR164	gi|383699217|gb|HX032853.1|HX032853	307	-38.22	156	-20.23	8572904	21	296	157	212
miR164	gi|383699199|gb|HX032835.1|HX032835	302	-43.31	152	-22.16	8572913	21	325	27	111
miR164	gi|383698809|gb|HX045482.1|HX045482	320	-44.11	162	-24.41	8573108	21	772	313	469
miR164	gi|383698515|gb|HX053058.1|HX053058	175	-31.49	175	-31.49	8573255	21	506	384
miR164	gi|383698393|gb|HX051149.1|HX051149	320	-44.11	162	-24.41	8573316	21	644	304	460
miR164	gi|383696317|gb|HX017941.1|HX017941	303	-40.94	153	-22.11	8574354	21	446	266	174
miR164	gi|383695338|gb|HX043373.1|HX043373	308	-39.15	155	-20.22	8574842	21	363	109	127
miR164	gi|383693856|gb|HX010579.1|HX010579	317	-50.98	166	-26.6	8575580	21	353	314	300
miR164	gi|383692786|gb|HX015880.1|HX015880	175	-30.36	175	-30.36	8576115	21	476	263
miR164	gi|383692430|gb|HX043143.1|HX043143	466	-78.04	159	-28.1	8576293	21	482	233	166	205
miR164	gi|383691212|gb|HX008529.1|HX008529	305	-41.78	155	-21.15	8576902	21	421	47	13
miR164	gi|383689948|gb|HX007797.1|HX007797	466	-78.04	159	-28.1	8577534	21	401	337	270	309
miR164	gi|383689872|gb|HX007721.1|HX007721	310	-48.48	155	-25.27	8577572	21	454	130	423
miR164	gi|383689198|gb|HX005483.1|HX005483	309	-39.43	155	-21.93	8577909	21	454	27	195
miR164	gi|383688984|gb|HX021938.1|HX021938	314	-53.84	164	-30.22	8578016	21	357	229	326
miR164	gi|383688926|gb|HX021880.1|HX021880	308	-39.15	155	-20.22	8578045	21	542	96	114
miR164	gi|383687944|gb|HX198337.1|HX198337	175	-25.69	175	-25.69	8578536	21	721	218
miR164	gi|383686918|gb|HX251019.1|HX251019	316	-40.29	158	-21.6	8579049	21	574	199	240
miR164	gi|383686080|gb|HX195780.1|HX195780	307	-38.43	154	-21.32	8579468	21	837	746	717
miR164	gi|383685990|gb|HX195690.1|HX195690	312	-35.36	161	-19.94	8579513	21	832	558	615
miR164	gi|383685914|gb|HX195614.1|HX195614	315	-41.2	158	-21.31	8579551	21	596	329	138
miR164	gi|383685176|gb|HX201709.1|HX201709	320	-46.04	162	-26.34	8579920	21	754	304	484
miR164	gi|383685138|gb|HX201671.1|HX201671	179	-33.65	179	-33.65	8579939	21	708	489
miR164	gi|383685058|gb|HX200202.1|HX200202	320	-46.04	162	-26.34	8579979	21	815	383	539
miR164	gi|383685028|gb|HX200172.1|HX200172	302	-45.17	151	-24.05	8579994	21	735	248	300
miR164	gi|383685018|gb|HX200162.1|HX200162	303	-33.69	153	-18.98	8579999	21	703	418	330
miR164	gi|383684594|gb|HX198548.1|HX198548	312	-43.06	158	-23.82	8580211	21	787	285	377
miR164	gi|383683686|gb|HX253235.1|HX253235	303	-40	153	-21.66	8580665	21	591	529	435
miR164	gi|383683048|gb|HX186269.1|HX186269	307	-38.22	156	-20.23	8580984	21	782	214	269
miR164	gi|383683042|gb|HX186263.1|HX186263	171	-25.86	171	-25.86	8580987	21	408	87
miR164	gi|383682928|gb|HX184363.1|HX184363	173	-29.45	173	-29.45	8581044	21	448	15
miR164	gi|383682810|gb|HX184245.1|HX184245	303	-40.12	153	-23.74	8581103	21	793	504	449
miR164	gi|383682686|gb|HX184121.1|HX184121	317	-43.61	165	-22.37	8581165	21	521	239	292
miR164	gi|383682488|gb|HX169520.1|HX169520	171	-26.61	171	-26.61	8581264	21	412	179
miR164	gi|383681788|gb|HX150919.1|HX150919	305	-46.53	153	-25.74	8581614	21	763	163	440
miR164	gi|383681594|gb|HX183917.1|HX183917	309	-49.33	156	-27.21	8581711	21	620	189	229
miR164	gi|383680946|gb|HX179347.1|HX179347	304	-40.25	154	-22.63	8582035	21	715	34	242
miR164	gi|383680920|gb|HX179321.1|HX179321	457	-55.19	157	-19.89	8582048	21	724	168	360	630
miR164	gi|383680836|gb|HX150855.1|HX150855	315	-43.17	161	-22.34	8582090	21	753	351	375
miR164	gi|383680426|gb|HX148439.1|HX148439	312	-42.58	158	-23.35	8582295	21	836	717	474
miR164	gi|383679974|gb|HX143995.1|HX143995	331	-55.51	170	-30.31	8582521	21	734	257	146
miR164	gi|383679625|gb|HX191202.1|HX191202	464	-67.87	159	-25.55	8582696	21	694	466	276	615
miR164	gi|383679419|gb|HX179193.1|HX179193	464	-67.87	159	-25.55	8582799	21	716	486	296	638
miR164	gi|383679391|gb|HX179165.1|HX179165	308	-38.08	154	-19.43	8582813	21	766	479	649
miR164	gi|383678741|gb|HX172380.1|HX172380	308	-42.75	158	-26.3	8583138	21	718	1	164
miR164	gi|383678659|gb|HX172298.1|HX172298	310	-41.52	157	-22.66	8583179	21	717	211	493
miR164	gi|383678553|gb|HX143947.1|HX143947	320	-46.04	162	-26.34	8583232	21	629	296	452
miR164	gi|383678535|gb|HX143929.1|HX143929	464	-67.87	159	-25.55	8583241	21	720	488	298	640
miR164	gi|383678385|gb|HX141774.1|HX141774	301	-46.47	151	-23.56	8583316	21	766	335	105
miR164	gi|383678353|gb|HX141742.1|HX141742	306	-40.64	155	-20.85	8583332	21	804	225	500
miR164	gi|383678307|gb|HX141696.1|HX141696	170	-28.82	170	-28.82	8583355	21	777	270
miR164	gi|383678231|gb|HX141620.1|HX141620	179	-33.65	179	-33.65	8583393	21	675	562
miR164	gi|383678087|gb|HX141476.1|HX141476	174	-31.96	174	-31.96	8583465	21	672	487
miR164	gi|383677717|gb|HX132060.1|HX132060	171	-30	171	-30	8583650	21	780	560
miR164	gi|383677665|gb|HX132008.1|HX132008	318	-48.04	163	-25.02	8583676	21	774	277	430
miR164	gi|383677497|gb|HX131840.1|HX131840	317	-48.57	167	-26.08	8583760	21	727	234	423
miR164	gi|383677203|gb|HX129954.1|HX129954	178	-32.26	178	-32.26	8583907	21	776	64
miR164	gi|383676483|gb|HX139362.1|HX139362	493	-86.64	174	-29.88	8584267	21	770	246	225	511
miR164	gi|383676469|gb|HX139348.1|HX139348	471	-71.51	159	-25.55	8584274	21	714	486	632	296
miR164	gi|383676265|gb|HX139144.1|HX139144	466	-71.65	161	-28.48	8584376	21	677	374	513	261
miR164	gi|383676077|gb|HX138956.1|HX138956	317	-56.02	161	-28.81	8584470	21	852	388	348
miR164	gi|383675593|gb|HX129740.1|HX129740	179	-33.65	179	-33.65	8584712	21	749	530
miR164	gi|383674713|gb|HX136694.1|HX136694	316	-48.56	160	-26.76	8585152	21	658	215	269
miR164	gi|383674197|gb|HX134391.1|HX134391	170	-28.92	170	-28.92	8585410	21	738	111
miR164	gi|383674103|gb|HX132506.1|HX132506	308	-36.93	156	-19.89	8585457	21	749	205	292
miR164	gi|383673911|gb|HX132314.1|HX132314	311	-37.2	158	-20.18	8585553	21	557	169	185
miR164	gi|383673593|gb|HX126843.1|HX126843	303	-42.04	153	-22.31	8585712	21	728	214	186
miR164	gi|383673583|gb|HX126833.1|HX126833	304	-38	154	-19.65	8585717	21	739	350	54
miR164	gi|383673573|gb|HX126823.1|HX126823	464	-67.87	159	-25.55	8585722	21	780	551	361	703
miR164	gi|383673495|gb|HX125155.1|HX125155	306	-41.8	154	-24.21	8585761	21	714	57	363
miR164	gi|383673037|gb|HX124697.1|HX124697	173	-32.02	173	-32.02	8585990	21	727	600
miR164	gi|383672875|gb|HX139406.1|HX139406	303	-46.8	152	-24.92	8586071	21	822	261	219
miR164	gi|383672763|gb|HX101369.1|HX101369	758	-98.69	154	-25.8	8586127	21	651	226	156	537	202	397
miR164	gi|383672747|gb|HX101353.1|HX101353	175	-37.59	175	-37.59	8586135	21	288	39
miR164	gi|383672325|gb|HX107768.1|HX107768	304	-44.03	153	-27.05	8586346	21	497	271	234
miR164	gi|383671843|gb|HX105872.1|HX105872	315	-46.72	158	-26.04	8586587	21	709	472	676
miR164	gi|383671707|gb|HX105736.1|HX105736	306	-33.9	153	-16.95	8586655	21	224	187	197
miR164	gi|383671467|gb|HX105496.1|HX105496	175	-30.36	175	-30.36	8586775	21	607	147
miR164	gi|383670969|gb|HX111069.1|HX111069	313	-48.95	159	-25.55	8587024	21	615	470	280
miR164	gi|383670387|gb|HX104488.1|HX104488	310	-39.13	157	-19.79	8587315	21	498	164	153
miR164	gi|383669875|gb|HX103578.1|HX103578	466	-61.99	158	-21.7	8587571	21	735	174	215	614
miR164	gi|383669249|gb|HX102136.1|HX102136	320	-44.11	162	-24.41	8587884	21	557	273	429
miR164	gi|383667735|gb|HX101272.1|HX101272	620	-84.57	165	-22.37	8588641	21	519	254	319	448	91
miR164	gi|383666723|gb|HX096557.1|HX096557	171	-28.41	171	-28.41	8589147	21	584	406
miR164	gi|383666349|gb|HX095807.1|HX095807	305	-50.2	154	-26.52	8589334	21	715	370	315
miR164	gi|383666097|gb|HX099813.1|HX099813	308	-38.54	157	-19.75	8589460	21	322	106	3
miR164	gi|383665661|gb|HX099178.1|HX099178	620	-84.57	165	-22.37	8589678	21	513	244	309	438	81
miR164	gi|383665551|gb|HX099068.1|HX099068	305	-50.2	154	-26.52	8589733	21	695	385	330
miR164	gi|383664341|gb|HX094488.1|HX094488	308	-43.71	157	-22.1	8590338	21	688	534	616
miR164	gi|383663889|gb|HX098812.1|HX098812	307	-43.09	154	-22.27	8590564	21	558	214	499
miR164	gi|383663765|gb|HX098688.1|HX098688	307	-43.09	154	-22.27	8590626	21	568	248	533
miR164	gi|383663355|gb|HX097680.1|HX097680	174	-33.41	174	-33.41	8590831	21	608	11
miR164	gi|383662233|gb|HX091701.1|HX091701	171	-28.08	171	-28.08	8591392	21	482	459
miR164	gi|383662227|gb|HX091695.1|HX091695	171	-28.08	171	-28.08	8591395	21	541	518
miR164	gi|383661739|gb|HX088079.1|HX088079	313	-46.18	157	-24.43	8591639	21	572	347	199
miR164	gi|383661327|gb|HX087667.1|HX087667	174	-33.41	174	-33.41	8591845	21	697	26
miR164	gi|383661177|gb|HX091533.1|HX091533	301	-42.78	151	-21.71	8591920	21	588	234	197
miR164	gi|383660345|gb|HX087573.1|HX087573	305	-40.99	153	-22.09	8592336	21	582	478	230
miR164	gi|383659521|gb|HX085951.1|HX085951	313	-46.18	157	-24.43	8592748	21	580	368	220
miR164	gi|383659515|gb|HX085945.1|HX085945	310	-47	158	-26.39	8592751	21	576	301	508
miR164	gi|383659451|gb|HX085881.1|HX085881	170	-28.49	170	-28.49	8592783	21	526	285
miR164	gi|383659333|gb|HX085763.1|HX085763	313	-46.18	157	-24.43	8592842	21	578	368	220
miR164	gi|383659023|gb|HX085490.1|HX085490	179	-33.65	179	-33.65	8592997	21	597	461
miR164	gi|383658347|gb|HX090105.1|HX090105	304	-44.12	152	-22.37	8593335	21	248	7	136
miR164	gi|383657751|gb|HX089509.1|HX089509	765	-96.68	156	-23.38	8593633	21	600	376	350	555	579	298
miR164	gi|383656505|gb|HX069110.1|HX069110	313	-46.18	157	-24.43	8594256	21	688	350	202
miR164	gi|383656451|gb|HX067269.1|HX067269	303	-40.12	153	-20.18	8594283	21	537	452	279
miR164	gi|383655865|gb|HX065232.1|HX065232	303	-33.74	153	-19.03	8594576	21	799	412	321
miR164	gi|383655665|gb|HX077392.1|HX077392	303	-40	153	-21.66	8594676	21	468	441	347
miR164	gi|383655129|gb|HX061049.1|HX061049	463	-62.5	157	-24.43	8594944	21	631	368	220	570
miR164	gi|383654917|gb|HX060948.1|HX060948	313	-46	158	-23.31	8595050	21	612	330	198
miR164	gi|383654547|gb|HX082650.1|HX082650	313	-46.18	157	-24.43	8595235	21	562	350	202
miR164	gi|383653905|gb|HX075550.1|HX075550	175	-25.69	175	-25.69	8595556	21	313	207
miR164	gi|383653369|gb|HX073639.1|HX073639	316	-45.42	163	-22.77	8595824	21	443	118	189
miR164	gi|383653155|gb|HX073225.1|HX073225	304	-44.03	153	-27.05	8595931	21	496	271	234
miR164	gi|383652805|gb|HX071631.1|HX071631	313	-46.66	160	-27.84	8596106	21	602	57	194
miR164	gi|383652105|gb|HX069140.1|HX069140	313	-46.18	157	-24.43	8596456	21	421	350	202
miR164	gi|383652099|gb|HX081352.1|HX081352	314	-53.84	164	-30.22	8596459	21	523	274	371
miR164	gi|383651807|gb|HX080860.1|HX080860	304	-44.03	153	-27.05	8596605	21	552	318	281
miR164	gi|383651731|gb|HX079815.1|HX079815	314	-51.25	159	-26.98	8596643	21	634	444	541
miR164	gi|383651721|gb|HX079805.1|HX079805	313	-49.17	158	-26.49	8596648	21	624	198	121
miR164	gi|383647497|gb|HX079551.1|HX079551	303	-45.42	153	-24.66	8596775	21	639	319	300
miR164	gi|383647489|gb|HX079543.1|HX079543	306	-33.9	153	-16.95	8596779	21	442	385	395
miR164	gi|383647369|gb|HX079423.1|HX079423	170	-28.49	170	-28.49	8596839	21	587	281
miR164	gi|383646851|gb|HX120244.1|HX120244	304	-44.12	152	-22.37	8597098	21	226	20	149
miR164	gi|383646213|gb|HX119716.1|HX119716	308	-45.54	158	-23.94	8597384	21	648	576	459
miR164	gi|383637913|gb|HX057397.1|HX057397	303	-33.74	153	-19.03	8597974	21	571	407	316
miR164	gi|383637151|gb|HX115642.1|HX115642	303	-33.91	153	-18.58	8598288	21	585	341	467
miR164	gi|383636937|gb|HX115428.1|HX115428	308	-39.15	155	-20.22	8598395	21	630	99	117
miR164	gi|383636539|gb|HX112876.1|HX112876	322	-45.43	169	-27.24	8598594	21	574	482	235
miR164	gi|383635400|gb|HX122825.1|HX122825	304	-37.29	153	-19.99	8598943	21	555	67	49
miR164	gi|383635396|gb|HX122821.1|HX122821	465	-60.82	158	-20.69	8598945	21	643	509	233	217
miR164	gi|383634884|gb|HX110385.1|HX110385	317	-44.35	166	-25.18	8599201	21	534	330	403
miR164	gi|383633734|gb|HX052129.1|HX052129	303	-40.12	153	-23.74	8599776	21	638	503	448
miR164	gi|383633558|gb|HX051953.1|HX051953	308	-39.15	155	-20.22	8599864	21	580	63	81
miR164	gi|383633376|gb|HX050160.1|HX050160	307	-43.09	154	-22.27	8599955	21	476	121	406
miR164	gi|383632686|gb|HX106061.1|HX106061	308	-39.15	155	-20.22	8600300	21	587	64	82
miR164	gi|383632386|gb|HX103998.1|HX103998	625	-86.01	165	-24.2	8600450	21	530	190	151	109	213
miR164	gi|383632332|gb|HX103944.1|HX103944	472	-66.19	163	-23.72	8600477	21	577	286	513	234
miR164	gi|383631656|gb|HX015319.1|HX015319	302	-43.31	152	-22.16	8600815	21	500	8	92
miR164	gi|383630890|gb|HX099443.1|HX099443	174	-33.41	174	-33.41	8601198	21	487	8
miR164	gi|383630484|gb|HX082994.1|HX082994	303	-40.12	153	-20.18	8601401	21	569	419	246
miR164	gi|383630342|gb|HX058413.1|HX058413	306	-46.65	155	-26.13	8601472	21	555	82	157
miR164	gi|383630128|gb|HX038683.1|HX038683	315	-41.2	158	-21.31	8601579	21	399	320	129
miR164	gi|383630088|gb|HX038643.1|HX038643	305	-37.63	153	-20.42	8601599	21	386	223	146
miR164	gi|383629778|gb|HX038333.1|HX038333	316	-47.17	166	-24.16	8601754	21	391	222	60
miR164	gi|383629178|gb|HX056526.1|HX056526	313	-42.34	159	-24.53	8602054	21	695	134	593
miR164	gi|383628708|gb|HX054245.1|HX054245	175	-31.49	175	-31.49	8602289	21	512	384
miR164	gi|383679332|gb|HX179106.1|HX179106	303	-44.53	153	-25.66	8602843	21	727	337	318
miR164	gi|383679206|gb|HX177014.1|HX177014	308	-42.37	156	-23.55	8602906	21	778	724	427
miR164	gi|383679204|gb|HX177012.1|HX177012	311	-35.88	158	-19.37	8602907	21	751	363	156
miR164	gi|383679138|gb|HX176946.1|HX176946	306	-41.8	154	-24.21	8602940	21	696	57	363
miR164	gi|383679118|gb|HX176926.1|HX176926	320	-46.04	162	-26.34	8602950	21	749	314	470
miR164	gi|383678442|gb|HX141831.1|HX141831	316	-40.29	158	-21.6	8603288	21	821	309	350
miR164	gi|383678042|gb|HX141431.1|HX141431	326	-53.56	169	-31.58	8603488	21	781	88	546
miR164	gi|383677762|gb|HX132105.1|HX132105	325	-57.03	174	-30.33	8603628	21	713	131	520
miR164	gi|383677230|gb|HX129981.1|HX129981	309	-46.38	158	-23.22	8603894	21	829	639	671
miR164	gi|383677152|gb|HX129903.1|HX129903	308	-36.42	154	-19.44	8603933	21	744	313	409
miR164	gi|383677136|gb|HX129887.1|HX129887	179	-32.86	179	-32.86	8603941	21	727	401
miR164	gi|383676442|gb|HX139321.1|HX139321	464	-67.87	159	-25.55	8604288	21	713	483	293	632
miR164	gi|383676398|gb|HX139277.1|HX139277	309	-39.01	155	-20.37	8604310	21	685	44	139
miR164	gi|383676322|gb|HX139201.1|HX139201	302	-41.27	151	-22.59	8604348	21	783	681	764
miR164	gi|383676128|gb|HX139007.1|HX139007	302	-43.4	152	-21.75	8604445	21	591	127	1
miR164	gi|383675954|gb|HX137047.1|HX137047	174	-29.32	174	-29.32	8604532	21	545	67
miR164	gi|383675882|gb|HX136975.1|HX136975	179	-29.72	179	-29.72	8604568	21	706	687
miR164	gi|383675838|gb|HX136931.1|HX136931	303	-40.12	153	-20.18	8604590	21	776	452	279
miR164	gi|383675394|gb|HX129541.1|HX129541	323	-47.68	170	-24.94	8604812	21	400	249	228
miR164	gi|383674316|gb|HX134510.1|HX134510	307	-38.43	154	-21.32	8605351	21	847	756	727
miR164	gi|383673608|gb|HX126858.1|HX126858	170	-31.61	170	-31.61	8605705	21	720	313
miR164	gi|383673574|gb|HX126824.1|HX126824	316	-49.48	165	-26.85	8605722	21	747	573	54
miR164	gi|383673454|gb|HX125114.1|HX125114	178	-32.26	178	-32.26	8605782	21	538	66
miR164	gi|383673330|gb|HX124990.1|HX124990	311	-35.88	158	-19.37	8605844	21	695	363	156
miR164	gi|383672746|gb|HX101352.1|HX101352	175	-37.59	175	-37.59	8606136	21	287	38
miR164	gi|383671706|gb|HX105735.1|HX105735	306	-33.9	153	-16.95	8606656	21	422	385	395
miR164	gi|383669780|gb|HX103483.1|HX103483	320	-44.11	162	-24.41	8607619	21	573	296	452
miR164	gi|383669526|gb|HX103229.1|HX103229	178	-31.32	178	-31.32	8607746	21	622	195
miR164	gi|383669248|gb|HX102135.1|HX102135	320	-44.11	162	-24.41	8607885	21	613	304	460
miR164	gi|383667746|gb|HX101283.1|HX101283	318	-51.44	164	-26.64	8608636	21	565	391	317
miR164	gi|383667504|gb|HX101152.1|HX101152	303	-33.74	153	-19.03	8608757	21	544	439	348
miR164	gi|383667076|gb|HX100946.1|HX100946	308	-39.15	155	-20.22	8608971	21	580	63	81
miR164	gi|383666350|gb|HX095808.1|HX095808	305	-50.2	154	-26.52	8609334	21	574	359	304
miR164	gi|383666334|gb|HX095792.1|HX095792	178	-31.32	178	-31.32	8609342	21	541	171
miR164	gi|383666328|gb|HX095786.1|HX095786	346	-52.07	179	-29.67	8609345	21	574	107	121
miR164	gi|383665886|gb|HX099403.1|HX099403	310	-45.41	160	-27.15	8609566	21	420	230	327
miR164	gi|383664486|gb|HX094633.1|HX094633	314	-53.84	164	-30.22	8610266	21	469	229	326
miR164	gi|383663764|gb|HX098687.1|HX098687	307	-43.09	154	-22.27	8610627	21	568	248	533
miR164	gi|383663704|gb|HX098627.1|HX098627	308	-43.71	157	-22.1	8610657	21	764	561	643
miR164	gi|383662268|gb|HX091736.1|HX091736	313	-46.18	157	-24.43	8611375	21	712	372	224
miR164	gi|383662022|gb|HX088362.1|HX088362	172	-29.92	172	-29.92	8611498	21	542	238
miR164	gi|383661670|gb|HX088010.1|HX088010	317	-50.71	159	-26.83	8611674	21	531	425	356
miR164	gi|383661604|gb|HX087944.1|HX087944	466	-61.99	158	-21.7	8611707	21	739	200	241	640
miR164	gi|383661318|gb|HX087658.1|HX087658	174	-33.41	174	-33.41	8611850	21	572	10
miR164	gi|383660982|gb|HX091338.1|HX091338	316	-41.14	159	-21.21	8612018	21	627	267	590
miR164	gi|383660896|gb|HX091252.1|HX091252	171	-22.7	171	-22.7	8612061	21	454	280
miR164	gi|383659518|gb|HX085948.1|HX085948	315	-41.2	158	-21.31	8612750	21	580	319	128
miR164	gi|383659452|gb|HX085882.1|HX085882	170	-28.49	170	-28.49	8612783	21	502	261
miR164	gi|383658862|gb|HX093406.1|HX093406	311	-40.3	158	-21.24	8613078	21	621	173	433
miR164	gi|383658518|gb|HX093250.1|HX093250	175	-25.69	175	-25.69	8613250	21	730	221
miR164	gi|383657710|gb|HX089313.1|HX089313	316	-41.14	159	-21.21	8613654	21	669	242	565
miR164	gi|383656940|gb|HX083511.1|HX083511	315	-45.81	158	-25.65	8614039	21	477	103	146
miR164	gi|383656432|gb|HX067250.1|HX067250	305	-46.79	154	-23.68	8614293	21	678	362	308
miR164	gi|383656040|gb|HX065296.1|HX065296	174	-32.91	174	-32.91	8614489	21	763	57
miR164	gi|383655848|gb|HX065215.1|HX065215	320	-44.11	162	-24.41	8614585	21	657	307	463
miR164	gi|383655602|gb|HX063090.1|HX063090	647	-101.5	171	-26.97	8614708	21	592	148	107	218	363
miR164	gi|383655474|gb|HX077312.1|HX077312	311	-49.49	158	-28.81	8614772	21	638	220	39
miR164	gi|383655130|gb|HX061050.1|HX061050	307	-40.75	157	-24.43	8614944	21	251	9	211
miR164	gi|383655028|gb|HX076888.1|HX076888	313	-46.18	157	-24.43	8614995	21	548	350	202
miR164	gi|383654812|gb|HX083115.1|HX083115	320	-44.11	162	-24.41	8615103	21	592	317	473
miR164	gi|383654548|gb|HX082651.1|HX082651	313	-46.18	157	-24.43	8615235	21	654	350	202
miR164	gi|383654342|gb|HX081674.1|HX081674	306	-33.9	153	-16.95	8615338	21	417	363	373
miR164	gi|383654288|gb|HX081620.1|HX081620	306	-37.54	153	-20.57	8615365	21	511	261	273
miR164	gi|383652882|gb|HX073097.1|HX073097	307	-49.84	155	-25.13	8616068	21	544	292	345
miR164	gi|383652526|gb|HX071152.1|HX071152	309	-38.99	157	-20.16	8616246	21	575	534	496
miR164	gi|383652508|gb|HX071134.1|HX071134	303	-42.04	153	-22.31	8616255	21	782	434	406
miR164	gi|383652098|gb|HX081351.1|HX081351	314	-53.84	164	-30.22	8616460	21	508	259	356
miR164	gi|383651748|gb|HX080203.1|HX080203	175	-25.69	175	-25.69	8616635	21	568	300
miR164	gi|383647490|gb|HX079544.1|HX079544	306	-33.9	153	-16.95	8616779	21	442	385	395
miR164	gi|383647306|gb|HX079360.1|HX079360	308	-36.93	156	-19.89	8616871	21	626	281	368
miR164	gi|383647268|gb|HX079322.1|HX079322	313	-44.05	159	-23.82	8616890	21	593	45	553
miR164	gi|383646850|gb|HX120243.1|HX120243	620	-84.57	165	-22.37	8617099	21	546	266	331	460	103
miR164	gi|383637880|gb|HX055179.1|HX055179	303	-33.74	153	-19.03	8617991	21	578	338	247
miR164	gi|383637792|gb|HX055091.1|HX055091	311	-43.68	158	-22.11	8618035	21	606	209	302
miR164	gi|383637560|gb|HX052871.1|HX052871	308	-37.56	156	-20.43	8618151	21	450	191	428
miR164	gi|383636606|gb|HX112943.1|HX112943	306	-39.87	156	-22.03	8618561	21	561	122	65
miR164	gi|383636482|gb|HX112819.1|HX112819	315	-52.38	161	-29.03	8618623	21	251	173	190
miR164	gi|383635549|gb|HX122974.1|HX122974	320	-44.11	162	-24.41	8618869	21	477	328	410
miR164	gi|383635351|gb|HX122776.1|HX122776	460	-71.91	158	-25.4	8618968	21	563	320	539	262
miR164	gi|383634675|gb|HX037998.1|HX037998	303	-40.07	153	-21.27	8619306	21	315	254	157
miR164	gi|383632687|gb|HX106062.1|HX106062	308	-39.15	155	-20.22	8620300	21	607	63	81
miR164	gi|383632685|gb|HX106060.1|HX106060	308	-39.15	155	-20.22	8620301	21	586	63	81
miR164	gi|383632387|gb|HX103999.1|HX103999	625	-86.01	165	-24.2	8620450	21	529	189	150	108	212
miR164	gi|383631145|gb|HX101684.1|HX101684	309	-49.33	156	-27.21	8621071	21	364	203	243
miR164	gi|383631079|gb|HX099632.1|HX099632	308	-43.71	157	-22.1	8621104	21	718	564	646
miR164	gi|383630901|gb|HX099454.1|HX099454	309	-42.67	156	-24.55	8621193	21	580	235	547
miR164	gi|383629167|gb|HX056515.1|HX056515	306	-46.65	155	-26.13	8622060	21	554	7	82
miR164	gi|383628715|gb|HX054252.1|HX054252	308	-39.15	155	-20.22	8622286	21	552	26	44
miR164	gi|383626832|gb|HX031791.1|HX031791	309	-36.12	158	-19.69	8623228	21	366	68	93
miR164	gi|383626242|gb|HX036137.1|HX036137	305	-46.53	153	-25.74	8623523	21	500	191	468
miR164	gi|383624242|gb|HX015669.1|HX015669	307	-39.85	157	-19.96	8623920	21	358	144	7
miR164	gi|383619673|gb|HX005190.1|HX005190	308	-39.15	155	-20.22	8624700	21	338	109	127
miR164	gi|383618611|gb|HX033955.1|HX033955	305	-41.78	155	-21.15	8625231	21	378	47	13
miR164	gi|383617033|gb|HX045845.1|HX045845	315	-41.2	158	-21.31	8625915	21	422	343	152
miR164	gi|383616989|gb|HX045801.1|HX045801	308	-48.63	157	-29.99	8625937	21	366	266	56
miR164	gi|383616925|gb|HX045737.1|HX045737	303	-42.04	153	-22.31	8625969	21	376	355	327
miR164	gi|383616254|gb|HX030040.1|HX030040	306	-46.65	155	-26.13	8626301	21	453	36	111
miR164	gi|383616248|gb|HX030034.1|HX030034	327	-54.78	170	-33.37	8626304	21	375	258	334
miR164	gi|383614180|gb|HX028112.1|HX028112	175	-25.69	175	-25.69	8627247	21	391	274
miR164	gi|383614044|gb|HX027976.1|HX027976	307	-38.92	157	-19.89	8627315	21	400	169	361
miR164	gi|383613626|gb|HX026166.1|HX026166	306	-46.65	155	-26.13	8627524	21	424	63	138
miR164	gi|383613492|gb|HX043527.1|HX043527	303	-38.31	152	-20.05	8627591	21	519	336	447
miR397	gi|383747854|gb|HX177547.1|HX177547	312	-42.68	157	-24.42	28178514	21	735	14	445
miR397	gi|383747048|gb|HX167619.1|HX167619	175	-27.65	175	-27.65	28178917	21	769	191
miR397	gi|383745006|gb|HX186808.1|HX186808	170	-22	170	-22	28179938	21	775	320
miR397	gi|383744632|gb|HX186434.1|HX186434	307	-33.84	155	-18.81	28180125	21	841	428	631
miR397	gi|383744622|gb|HX186424.1|HX186424	175	-26.22	175	-26.22	28180130	21	499	215
miR397	gi|383743126|gb|HX150351.1|HX150351	170	-19.63	170	-19.63	28180878	21	752	695
miR397	gi|383742326|gb|HX133784.1|HX133784	170	-21.25	170	-21.25	28181278	21	775	381
miR397	gi|383741658|gb|HX182130.1|HX182130	311	-42.67	156	-23.46	28181612	21	786	689	620
miR397	gi|383741464|gb|HX179930.1|HX179930	310	-41.21	156	-21.95	28181709	21	469	305	26
miR397	gi|383739614|gb|HX140884.1|HX140884	170	-19.63	170	-19.63	28182634	21	775	661
miR397	gi|383734530|gb|HX128516.1|HX128516	308	-38.53	154	-19.92	28185176	21	720	15	220
miR397	gi|383733962|gb|HX121584.1|HX121584	170	-17.56	170	-17.56	28185460	21	563	24
miR397	gi|383733406|gb|HX160336.1|HX160336	171	-26.33	171	-26.33	28185738	21	692	297
miR397	gi|383732794|gb|HX151414.1|HX151414	474	-60.32	170	-25.67	28186044	21	741	186	59	450
miR397	gi|383732036|gb|HX126795.1|HX126795	308	-38.53	154	-19.92	28186423	21	721	16	221
miR397	gi|383731846|gb|HX126605.1|HX126605	307	-36.91	154	-18.65	28186518	21	737	386	665
miR397	gi|383730996|gb|HX134258.1|HX134258	171	-25.76	171	-25.76	28186943	21	565	411
miR397	gi|383726452|gb|HX073837.1|HX073837	170	-21.25	170	-21.25	28189215	21	526	381
miR397	gi|383747291|gb|HX175197.1|HX175197	307	-37.52	154	-19.26	28190231	21	724	280	559
miR397	gi|383746651|gb|HX138298.1|HX138298	311	-41.95	156	-23.46	28190551	21	770	454	385
miR397	gi|383746441|gb|HX138199.1|HX138199	175	-26.22	175	-26.22	28190656	21	567	251
miR397	gi|383744763|gb|HX186565.1|HX186565	175	-25.3	175	-25.3	28191495	21	637	203
miR397	gi|383743635|gb|HX164945.1|HX164945	170	-21.25	170	-21.25	28192059	21	828	381
miR397	gi|383743591|gb|HX164901.1|HX164901	170	-22	170	-22	28192081	21	469	348
miR397	gi|383742951|gb|HX147985.1|HX147985	179	-24.94	179	-24.94	28192401	21	633	336
miR397	gi|383741563|gb|HX182035.1|HX182035	175	-26.22	175	-26.22	28193095	21	408	107
miR397	gi|383740589|gb|HX169915.1|HX169915	170	-22	170	-22	28193582	21	771	382
miR397	gi|383738873|gb|HX131213.1|HX131213	170	-25.67	170	-25.67	28194440	21	682	413
miR397	gi|383737441|gb|HX125908.1|HX125908	307	-36.91	154	-18.65	28195156	21	720	280	559
miR397	gi|383737231|gb|HX162811.1|HX162811	170	-19.63	170	-19.63	28195261	21	773	716
miR397	gi|383737209|gb|HX162789.1|HX162789	170	-25.67	170	-25.67	28195272	21	762	547
miR397	gi|383735317|gb|HX128859.1|HX128859	179	-24.94	179	-24.94	28196218	21	685	336
miR397	gi|383735233|gb|HX141135.1|HX141135	303	-30.73	152	-17.43	28196260	21	772	214	383
miR397	gi|383733963|gb|HX121585.1|HX121585	170	-17.56	170	-17.56	28196895	21	540	20
miR397	gi|383732385|gb|HX148849.1|HX148849	313	-41.96	162	-22.65	28197684	21	747	135	495
miR397	gi|383731181|gb|HX136429.1|HX136429	311	-42.67	156	-23.46	28198286	21	785	688	619
miR397	gi|383730901|gb|HX131782.1|HX131782	307	-36.91	154	-18.65	28198426	21	805	383	662
miR397	gi|383730577|gb|HX124502.1|HX124502	170	-21.25	170	-21.25	28198588	21	543	348
miR397	gi|383729753|gb|HX157558.1|HX157558	322	-38.2	170	-25.67	28199000	21	779	692	565
miR397	gi|383725608|gb|HX067635.1|HX067635	179	-24.94	179	-24.94	28201073	21	594	339
miR397	gi|383711984|gb|HX055879.1|HX055879	317	-37.58	161	-20.87	28206753	21	579	333	534
miR397	gi|383699722|gb|HX049505.1|HX049505	170	-21.28	170	-21.28	28210991	21	373	335
miR397	gi|383695928|gb|HX047337.1|HX047337	170	-22	170	-22	28212888	21	805	382
miR397	gi|383695650|gb|HX045270.1|HX045270	170	-21.25	170	-21.25	28213027	21	426	308
miR397	gi|383687719|gb|HX198112.1|HX198112	170	-21.25	170	-21.25	28216988	21	499	308
miR397	gi|383684175|gb|HX193177.1|HX193177	312	-42.68	157	-24.42	28218760	21	719	19	450
miR397	gi|383683751|gb|HX254885.1|HX254885	170	-22	170	-22	28218972	21	523	352
miR397	gi|383683273|gb|HX188658.1|HX188658	307	-34.31	155	-18.29	28219211	21	717	64	11
miR397	gi|383682305|gb|HX153442.1|HX153442	171	-25.24	171	-25.24	28219695	21	530	120
miR397	gi|383680293|gb|HX148306.1|HX148306	171	-25.24	171	-25.24	28220701	21	534	128
miR397	gi|383680215|gb|HX146441.1|HX146441	315	-39.45	159	-20.86	28220740	21	673	13	221
miR397	gi|383679943|gb|HX191696.1|HX191696	170	-22	170	-22	28220876	21	737	381
miR397	gi|383719161|gb|HX069763.1|HX069763	170	-21.25	170	-21.25	28224297	21	735	283
miR397	gi|383719121|gb|HX069723.1|HX069723	174	-25.34	174	-25.34	28224317	21	699	244
miR397	gi|383718403|gb|HX063259.1|HX063259	307	-46.38	157	-25.15	28224676	21	579	423	257
miR397	gi|383711355|gb|HX053879.1|HX053879	304	-30.66	152	-15.91	28227068	21	795	30	545
miR397	gi|383698563|gb|HX053106.1|HX053106	311	-42.67	156	-23.46	28231571	21	649	535	466
miR397	gi|383696359|gb|HX017983.1|HX017983	308	-34.22	154	-17.11	28232673	21	417	204	257
miR397	gi|383695634|gb|HX045257.1|HX045257	170	-21.25	170	-21.25	28233034	21	443	308
miR397	gi|383684674|gb|HX198628.1|HX198628	307	-37.52	154	-19.26	28238511	21	697	385	664
miR397	gi|383682100|gb|HX151231.1|HX151231	321	-37.96	161	-20.86	28239798	21	797	419	620
miR397	gi|383680744|gb|HX148757.1|HX148757	170	-21.25	170	-21.25	28240476	21	697	402
miR397	gi|383679962|gb|HX143983.1|HX143983	170	-21.25	170	-21.25	28240867	21	736	381
miR397	gi|383679259|gb|HX179033.1|HX179033	307	-36.91	154	-18.65	28241219	21	796	391	670
miR397	gi|383678007|gb|HX141396.1|HX141396	311	-42.67	156	-23.46	28241845	21	775	581	512
miR397	gi|383676929|gb|HX115768.1|HX115768	170	-21.25	170	-21.25	28242384	21	542	346
miR397	gi|383676151|gb|HX139030.1|HX139030	307	-36.91	154	-18.65	28242773	21	770	330	609
miR397	gi|383675469|gb|HX129616.1|HX129616	311	-41.95	156	-23.46	28243114	21	800	480	411
miR397	gi|383673297|gb|HX124957.1|HX124957	170	-25.67	170	-25.67	28244200	21	839	235
miR397	gi|383671969|gb|HX106397.1|HX106397	170	-21.28	170	-21.28	28244864	21	625	304
miR397	gi|383671489|gb|HX105518.1|HX105518	303	-34.89	153	-19.97	28245104	21	580	259	475
miR397	gi|383671447|gb|HX105476.1|HX105476	170	-21.25	170	-21.25	28245125	21	194	35
miR397	gi|383661363|gb|HX087703.1|HX087703	171	-25.76	171	-25.76	28250167	21	613	508
miR397	gi|383652175|gb|HX069210.1|HX069210	303	-34.89	153	-19.97	28254761	21	625	68	284
miR397	gi|383646983|gb|HX120376.1|HX120376	311	-42.67	156	-23.46	28255372	21	614	179	110
miR397	gi|383633360|gb|HX050144.1|HX050144	170	-21.25	170	-21.25	28258303	21	271	133
miR397	gi|383679670|gb|HX191247.1|HX191247	303	-34.89	153	-19.97	28261014	21	794	239	455
miR397	gi|383679412|gb|HX179186.1|HX179186	179	-24.94	179	-24.94	28261143	21	795	332
miR397	gi|383677606|gb|HX131949.1|HX131949	170	-17.56	170	-17.56	28262046	21	341	27
miR397	gi|383671488|gb|HX105517.1|HX105517	303	-34.89	153	-19.97	28265105	21	580	271	487
miR397	gi|383659666|gb|HX086096.1|HX086096	311	-42.67	156	-23.46	28271016	21	580	256	187
miR397	gi|383656300|gb|HX067229.1|HX067229	321	-37.96	161	-20.86	28272699	21	577	341	542
miR397	gi|383656016|gb|HX065272.1|HX065272	170	-21.25	170	-21.25	28272841	21	663	311
miR397	gi|383654964|gb|HX060995.1|HX060995	311	-42.67	156	-23.46	28273367	21	606	478	409
miR397	gi|383652468|gb|HX071094.1|HX071094	175	-26.22	175	-26.22	28274615	21	505	208
miR397	gi|383652126|gb|HX069161.1|HX069161	175	-26.22	175	-26.22	28274786	21	505	206
miR397	gi|383652102|gb|HX081355.1|HX081355	174	-21.59	174	-21.59	28274798	21	663	299
miR397	gi|383647380|gb|HX079434.1|HX079434	311	-42.67	156	-23.46	28275174	21	582	143	74
miR397	gi|383635795|gb|HX123220.1|HX123220	316	-34.91	162	-19.85	28277086	21	521	319	148
miR397	gi|383633359|gb|HX050143.1|HX050143	170	-21.25	170	-21.25	28278304	21	502	364
miR397	gi|383630381|gb|HX058452.1|HX058452	170	-21.25	170	-21.25	28279793	21	462	376
miR397	gi|383626484|gb|HX030271.1|HX030271	311	-42.67	156	-23.46	28281742	21	511	479	410
miR397	gi|383626174|gb|HX029458.1|HX029458	311	-42.67	156	-23.46	28281897	21	499	390	321
miR397	gi|383613394|gb|HX042434.1|HX042434	170	-25.67	170	-25.67	28285980	21	421	93
miR818	gi|383747934|gb|HX179434.1|HX179434	307	-25.08	154	-12.95	39755052	22	777	328	97
miR818	gi|383746422|gb|HX138180.1|HX138180	307	-25.08	154	-12.95	39755808	22	753	631	399
miR818	gi|383746248|gb|HX136327.1|HX136327	307	-25.08	154	-12.95	39755895	22	750	607	375
miR818	gi|383746162|gb|HX167177.1|HX167177	307	-25.08	154	-12.95	39755938	22	361	238	6
miR818	gi|383745758|gb|HX136059.1|HX136059	307	-25.08	154	-12.95	39756140	22	778	700	468
miR818	gi|383742492|gb|HX133950.1|HX133950	307	-25.08	154	-12.95	39757773	22	757	635	403
miR818	gi|383742398|gb|HX133856.1|HX133856	307	-25.08	154	-12.95	39757820	22	751	554	322
miR818	gi|383742094|gb|HX133552.1|HX133552	307	-25.08	154	-12.95	39757972	22	813	277	45
miR818	gi|383741770|gb|HX184448.1|HX184448	307	-25.08	154	-12.95	39758134	22	767	329	97
miR818	gi|383741270|gb|HX179736.1|HX179736	307	-25.08	154	-12.95	39758384	22	764	630	398
miR818	gi|383741222|gb|HX179688.1|HX179688	307	-25.08	154	-12.95	39758408	22	751	306	74
miR818	gi|383739782|gb|HX143432.1|HX143432	307	-25.08	154	-12.95	39759128	22	745	366	134
miR818	gi|383739628|gb|HX140898.1|HX140898	307	-25.08	154	-12.95	39759205	22	730	261	30
miR818	gi|383739308|gb|HX138587.1|HX138587	307	-25.08	154	-12.95	39759365	22	735	590	357
miR818	gi|383739160|gb|HX131500.1|HX131500	307	-25.08	154	-12.95	39759439	22	778	635	403
miR818	gi|383738610|gb|HX129358.1|HX129358	307	-25.08	154	-12.95	39759714	22	752	451	219
miR818	gi|383737218|gb|HX162798.1|HX162798	307	-25.08	154	-12.95	39760410	22	767	570	338
miR818	gi|383736320|gb|HX155357.1|HX155357	307	-25.08	154	-12.95	39760859	22	788	535	303
miR818	gi|383735596|gb|HX143526.1|HX143526	307	-25.08	154	-12.95	39761221	22	759	636	404
miR818	gi|383735452|gb|HX141243.1|HX141243	307	-25.08	154	-12.95	39761293	22	795	250	18
miR818	gi|383735292|gb|HX141194.1|HX141194	307	-25.08	154	-12.95	39761373	22	695	251	19
miR818	gi|383735288|gb|HX141190.1|HX141190	307	-25.08	154	-12.95	39761375	22	817	279	47
miR818	gi|383732798|gb|HX151418.1|HX151418	307	-25.08	154	-12.95	39762620	22	775	632	400
miR818	gi|383732524|gb|HX150577.1|HX150577	307	-25.08	154	-12.95	39762757	22	758	635	403
miR818	gi|383731512|gb|HX126271.1|HX126271	307	-25.08	154	-12.95	39763263	22	711	410	176
miR818	gi|383730772|gb|HX131653.1|HX131653	307	-25.08	154	-12.95	39763633	22	772	635	403
miR818	gi|383730716|gb|HX131597.1|HX131597	307	-25.08	154	-12.95	39763661	22	807	619	386
miR818	gi|383729582|gb|HX155799.1|HX155799	307	-25.08	154	-12.95	39764228	22	783	338	106
miR818	gi|383729576|gb|HX155793.1|HX155793	307	-25.08	154	-12.95	39764231	22	785	682	450
miR818	gi|383729316|gb|HX146081.1|HX146081	307	-25.08	154	-12.95	39764361	22	777	583	351
miR818	gi|383748335|gb|HX191625.1|HX191625	307	-25.08	154	-12.95	39766287	22	711	586	354
miR818	gi|383747659|gb|HX177352.1|HX177352	307	-25.08	154	-12.95	39766625	22	770	682	450
miR818	gi|383746071|gb|HX165299.1|HX165299	307	-25.08	154	-12.95	39767419	22	767	571	338
miR818	gi|383745267|gb|HX129160.1|HX129160	307	-25.08	154	-12.95	39767821	22	796	279	47
miR818	gi|383745217|gb|HX129110.1|HX129110	307	-25.08	154	-12.95	39767846	22	748	646	414
miR818	gi|383745211|gb|HX129104.1|HX129104	307	-25.08	154	-12.95	39767849	22	788	535	303
miR818	gi|383745125|gb|HX129018.1|HX129018	307	-25.08	154	-12.95	39767892	22	668	375	143
miR818	gi|383744059|gb|HX172703.1|HX172703	307	-25.08	154	-12.95	39768425	22	750	451	219
miR818	gi|383743275|gb|HX164585.1|HX164585	307	-25.08	154	-12.95	39768817	22	766	717	485
miR818	gi|383742757|gb|HX135806.1|HX135806	307	-25.08	154	-12.95	39769076	22	717	338	106
miR818	gi|383742651|gb|HX134109.1|HX134109	307	-25.08	154	-12.95	39769129	22	740	606	375
miR818	gi|383742551|gb|HX134009.1|HX134009	172	-22.44	172	-22.44	39769179	22	758	378
miR818	gi|383741723|gb|HX184401.1|HX184401	307	-25.08	154	-12.95	39769593	22	755	277	45
miR818	gi|383741387|gb|HX179853.1|HX179853	307	-25.08	154	-12.95	39769761	22	776	249	17
miR818	gi|383740687|gb|HX170013.1|HX170013	307	-25.08	154	-12.95	39770111	22	787	534	302
miR818	gi|383739855|gb|HX145363.1|HX145363	307	-25.08	154	-12.95	39770527	22	789	525	293
miR818	gi|383739583|gb|HX140853.1|HX140853	307	-25.08	154	-12.95	39770663	22	774	406	174
miR818	gi|383739311|gb|HX138590.1|HX138590	307	-25.08	154	-12.95	39770799	22	756	478	246
miR818	gi|383739161|gb|HX131501.1|HX131501	307	-25.08	154	-12.95	39770874	22	790	526	294
miR818	gi|383737387|gb|HX125854.1|HX125854	307	-25.08	154	-12.95	39771761	22	824	279	47
miR818	gi|383736207|gb|HX155244.1|HX155244	307	-25.08	154	-12.95	39772351	22	788	503	271
miR818	gi|383734943|gb|HX128707.1|HX128707	307	-25.08	154	-12.95	39772983	22	805	682	450
miR818	gi|383734779|gb|HX138936.1|HX138936	307	-25.08	154	-12.95	39773065	22	785	589	357
miR818	gi|383734775|gb|HX138932.1|HX138932	307	-25.08	154	-12.95	39773067	22	792	541	309
miR818	gi|383734679|gb|HX128554.1|HX128554	307	-25.08	154	-12.95	39773115	22	769	478	246
miR818	gi|383734615|gb|HX138883.1|HX138883	307	-25.08	154	-12.95	39773147	22	769	635	403
miR818	gi|383734415|gb|HX138794.1|HX138794	307	-25.08	154	-12.95	39773247	22	726	425	193
miR818	gi|383733889|gb|HX160819.1|HX160819	307	-25.08	154	-12.95	39773510	22	723	344	112
miR818	gi|383733181|gb|HX160111.1|HX160111	307	-25.08	154	-12.95	39773864	22	723	430	198
miR818	gi|383732767|gb|HX150820.1|HX150820	307	-25.08	154	-12.95	39774071	22	678	375	143
miR818	gi|383732427|gb|HX150480.1|HX150480	307	-25.08	154	-12.95	39774241	22	728	583	351
miR818	gi|383731513|gb|HX126272.1|HX126272	307	-25.08	154	-12.95	39774698	22	736	591	359
miR818	gi|383731465|gb|HX126224.1|HX126224	307	-25.08	154	-12.95	39774722	22	774	631	399
miR818	gi|383731091|gb|HX134353.1|HX134353	307	-25.08	154	-12.95	39774909	22	735	632	400
miR818	gi|383730979|gb|HX134241.1|HX134241	307	-25.08	154	-12.95	39774965	22	719	418	185
miR818	gi|383728723|gb|HX143721.1|HX143721	307	-25.08	154	-12.95	39776093	22	713	591	359
miR818	gi|383728717|gb|HX143715.1|HX143715	307	-25.08	154	-12.95	39776096	22	734	616	384
miR818	gi|383727855|gb|HX115025.1|HX115025	174	-23.16	174	-23.16	39776527	22	499	458
miR818	gi|383723048|gb|HX072180.1|HX072180	175	-22.47	175	-22.47	39778931	22	605	193
miR818	gi|383701032|gb|HX028442.1|HX028442	311	-32.44	156	-16.52	39786914	22	364	263	139
miR818	gi|383694799|gb|HX037474.1|HX037474	314	-37.95	157	-20.77	39790029	22	454	104	323
miR818	gi|383687839|gb|HX198232.1|HX198232	307	-25.08	154	-12.95	39793506	22	738	445	213
miR818	gi|383687527|gb|HX197920.1|HX197920	307	-25.08	154	-12.95	39793662	22	737	635	403
miR818	gi|383685667|gb|HX193780.1|HX193780	307	-25.08	154	-12.95	39794592	22	733	432	200
miR818	gi|383685431|gb|HX193544.1|HX193544	307	-25.08	154	-12.95	39794710	22	741	277	45
miR818	gi|383685029|gb|HX200173.1|HX200173	307	-25.08	154	-12.95	39794911	22	722	277	45
miR818	gi|383684189|gb|HX193191.1|HX193191	307	-25.08	154	-12.95	39795331	22	848	799	567
miR818	gi|383683323|gb|HX188708.1|HX188708	307	-25.08	154	-12.95	39795764	22	817	569	337
miR818	gi|383681289|gb|HX181846.1|HX181846	307	-25.08	154	-12.95	39796781	22	818	277	45
miR818	gi|383681185|gb|HX181742.1|HX181742	307	-25.08	154	-12.95	39796833	22	614	430	198
miR818	gi|383681109|gb|HX181666.1|HX181666	307	-25.08	154	-12.95	39796871	22	747	446	214
miR818	gi|383681075|gb|HX181632.1|HX181632	174	-24.35	174	-24.35	39796888	22	768	13
miR818	gi|383681047|gb|HX181604.1|HX181604	307	-25.08	154	-12.95	39796902	22	725	591	359
miR818	gi|383680339|gb|HX148352.1|HX148352	307	-25.08	154	-12.95	39797256	22	720	617	385
miR818	gi|383718879|gb|HX068287.1|HX068287	300	-36.62	150	-18.46	39801016	22	701	565	625
miR818	gi|383716793|gb|HX062325.1|HX062325	172	-22.44	172	-22.44	39802059	22	578	131
miR818	gi|383701033|gb|HX028443.1|HX028443	311	-32.44	156	-16.52	39806914	22	308	262	138
miR818	gi|383696373|gb|HX017997.1|HX017997	173	-23.02	173	-23.02	39809244	22	369	203
miR818	gi|383685908|gb|HX195608.1|HX195608	307	-25.08	154	-12.95	39814472	22	793	745	513
miR818	gi|383685574|gb|HX193687.1|HX193687	307	-25.08	154	-12.95	39814639	22	782	342	111
miR818	gi|383684986|gb|HX200130.1|HX200130	307	-25.08	154	-12.95	39814933	22	744	599	367
miR818	gi|383684244|gb|HX193246.1|HX193246	179	-21	179	-21	39815304	22	762	468
miR818	gi|383682772|gb|HX184207.1|HX184207	307	-25.08	154	-12.95	39816040	22	736	539	307
miR818	gi|383681874|gb|HX151005.1|HX151005	305	-28.43	154	-15.96	39816489	22	751	56	248
miR818	gi|383680762|gb|HX148775.1|HX148775	307	-25.08	154	-12.95	39817045	22	735	590	358
miR818	gi|383680422|gb|HX148435.1|HX148435	307	-25.08	154	-12.95	39817215	22	766	570	338
miR818	gi|383680198|gb|HX146424.1|HX146424	307	-25.08	154	-12.95	39817327	22	725	582	350
miR818	gi|383679491|gb|HX188913.1|HX188913	307	-25.08	154	-12.95	39817681	22	736	591	359
miR818	gi|383678685|gb|HX172324.1|HX172324	307	-25.08	154	-12.95	39818084	22	679	536	303
miR818	gi|383678641|gb|HX172280.1|HX172280	307	-25.08	154	-12.95	39818106	22	767	645	414
miR818	gi|383678375|gb|HX141764.1|HX141764	307	-25.08	154	-12.95	39818239	22	731	534	302
miR818	gi|383678047|gb|HX141436.1|HX141436	307	-25.08	154	-12.95	39818403	22	787	250	17
[truncated: 2,152 more rows]
