# Supplementary material for: Identification of Novel miRNAs and miRNA Expression Profiling in Wheat Hybrid Necrosis
Source: PLoS One. 2015 Feb 23;10(2):e0117507. doi: 10.1371/journal.pone.0117507 (PMC4338152; doi:10.1371/journal.pone.0117507)
Supplement: S5 Table — (XLSX) [file pone.0117507.s008.xlsx]

## Sheet: Sheet1
Seq1	Seq2	TotScore	Tot_Energy	Max_Score	Max_Energy	Strand	Len1	Len2	Positions
Tae-2207	gi|411197922|gb|JZ124105.1|JZ124105	176	-19.27	176	-19.27	648616575	24	527	150
Tae-2207	gi|383748058|gb|HX189341.1|HX189341	310	-29.1	157	-17.67	648617465	24	757	4	277
Tae-2207	gi|383746692|gb|HX138339.1|HX138339	323	-36.85	171	-21.35	648618148	24	694	635	174
Tae-2207	gi|383746600|gb|HX167393.1|HX167393	174	-21.7	174	-21.7	648618194	24	746	515
Tae-2207	gi|383742284|gb|HX133742.1|HX133742	324	-36.85	172	-21.35	648620352	24	694	634	174
Tae-2207	gi|383741792|gb|HX184470.1|HX184470	321	-25.97	168	-14.66	648620598	24	353	115	82
Tae-2207	gi|383735186|gb|HX128839.1|HX128839	314	-13.56	161	-9.39	648623901	24	803	324	261
Tae-2207	gi|383734418|gb|HX138797.1|HX138797	323	-32.12	165	-18.21	648624285	24	748	485	717
Tae-2207	gi|383731684|gb|HX126443.1|HX126443	174	-18.68	174	-18.68	648625652	24	731	22
Tae-2207	gi|383731146|gb|HX136394.1|HX136394	311	-34.3	157	-21.96	648625921	24	794	692	83
Tae-2207	gi|383731044|gb|HX134306.1|HX134306	174	-14.16	174	-14.16	648625972	24	650	43
Tae-2207	gi|383730040|gb|HX157845.1|HX157845	321	-22.06	163	-14.82	648626474	24	734	630	509
Tae-2207	gi|383726552|gb|HX073937.1|HX073937	316	-23.49	164	-11.87	648628218	24	596	127	264
Tae-2207	gi|383748171|gb|HX189454.1|HX189454	313	-28.07	160	-15.66	648628844	24	745	650	490
Tae-2207	gi|383745963|gb|HX136153.1|HX136153	312	-28.18	162	-14.35	648629948	24	774	291	36
Tae-2207	gi|383745855|gb|HX165194.1|HX165194	311	-34.3	157	-21.96	648630002	24	820	698	89
Tae-2207	gi|383745543|gb|HX135955.1|HX135955	303	-26.6	153	-18.71	648630158	24	764	714	591
Tae-2207	gi|383745399|gb|HX135922.1|HX135922	305	-18.32	154	-9.3	648630230	24	768	506	731
Tae-2207	gi|383745243|gb|HX129136.1|HX129136	173	-14.31	173	-14.31	648630308	24	738	620
Tae-2207	gi|383742513|gb|HX133971.1|HX133971	318	-30.6	161	-15.41	648631673	24	795	214	741
Tae-2207	gi|383742233|gb|HX133691.1|HX133691	177	-20.52	177	-20.52	648631813	24	791	486
Tae-2207	gi|383741895|gb|HX131571.1|HX131571	316	-23.49	164	-11.87	648631982	24	802	61	198
Tae-2207	gi|383738807|gb|HX131147.1|HX131147	323	-36.85	171	-21.35	648633526	24	757	586	125
Tae-2207	gi|383738567|gb|HX129315.1|HX129315	459	-43.99	157	-15.82	648633646	24	725	314	468	67
Tae-2207	gi|383737003|gb|HX162583.1|HX162583	311	-34.3	157	-21.96	648634428	24	796	684	75
Tae-2207	gi|383735077|gb|HX141090.1|HX141090	313	-20.86	157	-12.8	648635391	24	842	280	177
Tae-2207	gi|383734947|gb|HX128711.1|HX128711	174	-17.59	174	-17.59	648635456	24	741	671
Tae-2207	gi|383731937|gb|HX126696.1|HX126696	309	-23.32	156	-13.44	648636961	24	788	200	269
Tae-2207	gi|383725022|gb|HX114524.1|HX114524	178	-29.05	178	-29.05	648640419	24	161	122
Tae-2207	gi|383721160|gb|HX109838.1|HX109838	180	-20.29	180	-20.29	648642350	24	610	515
Tae-2207	gi|383719558|gb|HX075737.1|HX075737	312	-26.79	158	-15.68	648643151	24	643	96	62
Tae-2207	gi|383717052|gb|HX084918.1|HX084918	174	-19.11	174	-19.11	648644404	24	552	45
Tae-2207	gi|383708690|gb|HX051620.1|HX051620	760	-66.12	152	-13.51	648647453	24	780	565	599	637	675	713
Tae-2207	gi|383688863|gb|HX021817.1|HX021817	174	-19.11	174	-19.11	648655469	24	361	155
Tae-2207	gi|383683645|gb|HX253194.1|HX253194	316	-23.49	164	-11.87	648658078	24	587	51	188
Tae-2207	gi|383683483|gb|HX188868.1|HX188868	171	-21.35	171	-21.35	648658159	24	793	365
Tae-2207	gi|383716919|gb|HX084785.1|HX084785	182	-22.41	182	-22.41	648664471	24	498	55
Tae-2207	gi|383709315|gb|HX053615.1|HX053615	172	-27.12	172	-27.12	648667141	24	312	6
Tae-2207	gi|383685768|gb|HX193881.1|HX193881	173	-22.45	173	-22.45	648677017	24	510	379
Tae-2207	gi|383685742|gb|HX193855.1|HX193855	300	-19.76	150	-13.18	648677030	24	390	61	259
Tae-2207	gi|383678967|gb|HX174591.1|HX174591	308	-21.56	157	-11.06	648680418	24	428	93	118
Tae-2207	gi|383677605|gb|HX131948.1|HX131948	174	-20.39	174	-20.39	648681099	24	464	110
Tae-2207	gi|383673937|gb|HX132340.1|HX132340	172	-21.35	172	-21.35	648682933	24	734	200
Tae-2207	gi|383668473|gb|HX110148.1|HX110148	316	-23.49	164	-11.87	648685665	24	570	51	188
Tae-2207	gi|383663477|gb|HX097802.1|HX097802	624	-49.67	157	-13.25	648688163	24	685	322	538	610	250
Tae-2207	gi|383655731|gb|HX077458.1|HX077458	314	-20.35	157	-10.45	648692036	24	594	225	303
Tae-2207	gi|383654767|gb|HX083070.1|HX083070	176	-18.7	176	-18.7	648692518	24	444	349
Tae-2207	gi|383632426|gb|HX104038.1|HX104038	499	-38.32	168	-13.65	648697823	24	714	629	465	546
Tae-2207	gi|383679534|gb|HX189523.1|HX189523	171	-22.12	171	-22.12	648700135	24	685	327
Tae-2207	gi|383679414|gb|HX179188.1|HX179188	310	-20.72	159	-12.41	648700195	24	804	533	153
Tae-2207	gi|383678692|gb|HX172331.1|HX172331	172	-17.15	172	-17.15	648700556	24	808	113
Tae-2207	gi|383677312|gb|HX130063.1|HX130063	174	-18.68	174	-18.68	648701246	24	708	41
Tae-2207	gi|383677206|gb|HX129957.1|HX129957	317	-37.09	164	-19.58	648701299	24	783	307	58
Tae-2207	gi|383674142|gb|HX132545.1|HX132545	171	-21.21	171	-21.21	648702831	24	750	417
Tae-2207	gi|383666234|gb|HX099950.1|HX099950	316	-28.14	164	-17.2	648706785	24	492	42	125
Tae-2207	gi|383663478|gb|HX097803.1|HX097803	624	-49.67	157	-13.25	648708163	24	655	316	532	604	244
Tae-2207	gi|383661474|gb|HX087814.1|HX087814	308	-34.69	156	-17.95	648709165	24	635	591	65
Tae-2207	gi|383655992|gb|HX065248.1|HX065248	171	-21.21	171	-21.21	648711906	24	632	388
Tae-2207	gi|383655658|gb|HX077385.1|HX077385	311	-31.57	157	-17.47	648712073	24	513	321	456
Tae-2207	gi|383655454|gb|HX077292.1|HX077292	316	-28.61	164	-15.93	648712175	24	535	77	100
Tae-2207	gi|383635249|gb|HX122674.1|HX122674	173	-18.92	173	-18.92	648716412	24	490	429
Tae-2207	gi|383635247|gb|HX122672.1|HX122672	173	-18.92	173	-18.92	648716413	24	490	429
Tae-2207	gi|383629465|gb|HX038020.1|HX038020	307	-17.95	156	-10.65	648719304	24	302	154	277
Tae-2207	gi|383628783|gb|HX054320.1|HX054320	302	-33.85	152	-17.91	648719645	24	620	210	9
Tae-2207	gi|383627488|gb|HX049053.1|HX049053	174	-18.82	174	-18.82	648720293	24	372	31
Tae-2207	gi|383617415|gb|HX046227.1|HX046227	312	-26.74	160	-14.34	648723117	24	728	29	88
Tae-2207	gi|383616150|gb|HX029936.1|HX029936	174	-19.11	174	-19.11	648723746	24	189	158
Tae-2133b	gi|384376102|gb|JK818376.1|JK818376	309	-34.23	156	-18.04	648726123	22	566	217	79
Tae-2133b	gi|383747788|gb|HX177481.1|HX177481	172	-21.21	172	-21.21	648726813	22	756	450
Tae-2133b	gi|383747744|gb|HX177437.1|HX177437	314	-40.94	158	-21.39	648726835	22	734	660	27
Tae-2133b	gi|383747296|gb|HX175202.1|HX175202	302	-50.21	151	-28.37	648727059	22	719	251	608
Tae-2133b	gi|383747242|gb|HX175148.1|HX175148	172	-23.29	172	-23.29	648727086	22	690	240
Tae-2133b	gi|383747216|gb|HX175122.1|HX175122	179	-28.38	179	-28.38	648727099	22	615	182
Tae-2133b	gi|383747168|gb|HX175074.1|HX175074	179	-26.23	179	-26.23	648727123	22	755	292
Tae-2133b	gi|383745182|gb|HX129075.1|HX129075	179	-27.38	179	-27.38	648728116	22	710	233
Tae-2133b	gi|383744806|gb|HX186608.1|HX186608	311	-37.55	157	-20.84	648728304	22	488	440	279
Tae-2133b	gi|383744504|gb|HX174936.1|HX174936	172	-22.22	172	-22.22	648728455	22	743	230
Tae-2133b	gi|383743990|gb|HX172634.1|HX172634	306	-30.96	154	-18.33	648728712	22	653	269	224
Tae-2133b	gi|383743976|gb|HX172620.1|HX172620	176	-30.74	176	-30.74	648728719	22	756	133
Tae-2133b	gi|383743960|gb|HX172604.1|HX172604	302	-30.18	152	-17.59	648728727	22	731	587	553
Tae-2133b	gi|383743234|gb|HX164544.1|HX164544	311	-37.55	157	-20.84	648729090	22	532	439	278
Tae-2133b	gi|383742886|gb|HX147920.1|HX147920	172	-21.21	172	-21.21	648729264	22	557	321
Tae-2133b	gi|383742172|gb|HX133630.1|HX133630	311	-39.45	157	-21.81	648729621	22	742	457	678
Tae-2133b	gi|383741964|gb|HX133422.1|HX133422	175	-24.09	175	-24.09	648729725	22	730	358
Tae-2133b	gi|383741758|gb|HX184436.1|HX184436	308	-37.11	156	-18.78	648729828	22	698	623	424
Tae-2133b	gi|383741710|gb|HX184388.1|HX184388	306	-33.52	156	-17.73	648729852	22	612	261	193
Tae-2133b	gi|383740654|gb|HX169980.1|HX169980	311	-39.45	157	-21.81	648730380	22	721	459	680
Tae-2133b	gi|383737012|gb|HX162592.1|HX162592	302	-50.21	151	-28.37	648732201	22	716	123	480
Tae-2133b	gi|383736582|gb|HX155619.1|HX155619	172	-21.21	172	-21.21	648732416	22	662	321
Tae-2133b	gi|383736442|gb|HX155479.1|HX155479	313	-39.03	161	-20.7	648732486	22	713	500	379
Tae-2133b	gi|383736010|gb|HX155047.1|HX155047	304	-44.29	152	-22.85	648732702	22	696	188	560
Tae-2133b	gi|383735772|gb|HX153242.1|HX153242	308	-42.46	156	-24.69	648732821	22	637	264	441
Tae-2133b	gi|383735192|gb|HX128845.1|HX128845	172	-21.21	172	-21.21	648733111	22	786	443
Tae-2133b	gi|383735012|gb|HX141025.1|HX141025	179	-27.38	179	-27.38	648733201	22	701	234
Tae-2133b	gi|383733942|gb|HX121564.1|HX121564	333	-38.67	175	-21.69	648733736	22	512	312	290
Tae-2133b	gi|383733774|gb|HX160704.1|HX160704	304	-40.61	154	-21.96	648733820	22	638	111	508
Tae-2133b	gi|383733666|gb|HX160596.1|HX160596	172	-21.34	172	-21.34	648733874	22	704	397
Tae-2133b	gi|383732988|gb|HX153197.1|HX153197	311	-45.66	159	-22.85	648734213	22	676	188	561
Tae-2133b	gi|383732984|gb|HX153193.1|HX153193	172	-21.34	172	-21.34	648734215	22	604	419
Tae-2133b	gi|383732924|gb|HX153133.1|HX153133	309	-41.37	156	-24.64	648734245	22	784	631	677
Tae-2133b	gi|383731672|gb|HX126431.1|HX126431	303	-33.5	153	-17	648734871	22	611	357	469
Tae-2133b	gi|383731402|gb|HX126161.1|HX126161	312	-43.87	162	-23.69	648735006	22	827	599	370
Tae-2133b	gi|383730072|gb|HX157877.1|HX157877	172	-27.51	172	-27.51	648735671	22	676	473
Tae-2133b	gi|383729858|gb|HX157663.1|HX157663	303	-29.97	153	-15.95	648735778	22	749	309	661
Tae-2133b	gi|383728470|gb|HX117025.1|HX117025	300	-32.48	150	-17.37	648736472	22	629	169	489
Tae-2133b	gi|383726530|gb|HX073915.1|HX073915	302	-50.21	151	-28.37	648737442	22	662	119	476
Tae-2133b	gi|383726076|gb|HX072267.1|HX072267	302	-50.21	151	-28.37	648737669	22	624	81	438
Tae-2133b	gi|383748659|gb|HX189153.1|HX189153	311	-39.45	157	-21.81	648737813	22	709	425	646
Tae-2133b	gi|383748209|gb|HX189492.1|HX189492	303	-29.97	153	-15.95	648738038	22	748	308	660
Tae-2133b	gi|383748109|gb|HX189392.1|HX189392	172	-21.21	172	-21.21	648738088	22	524	321
Tae-2133b	gi|383747779|gb|HX177472.1|HX177472	319	-34.66	165	-18.5	648738253	22	748	573	310
Tae-2133b	gi|383747441|gb|HX177134.1|HX177134	311	-39.45	157	-21.81	648738422	22	752	468	689
Tae-2133b	gi|383747379|gb|HX177072.1|HX177072	171	-22.86	171	-22.86	648738453	22	706	103
Tae-2133b	gi|383744241|gb|HX174673.1|HX174673	179	-27.38	179	-27.38	648740022	22	657	172
Tae-2133b	gi|383744021|gb|HX172665.1|HX172665	311	-45.66	159	-22.85	648740132	22	705	216	589
Tae-2133b	gi|383743583|gb|HX164893.1|HX164893	171	-25.52	171	-25.52	648740351	22	311	104
Tae-2133b	gi|383743177|gb|HX150402.1|HX150402	308	-37.04	155	-21.71	648740554	22	761	78	714
Tae-2133b	gi|383741577|gb|HX182049.1|HX182049	172	-21.21	172	-21.21	648741354	22	626	321
Tae-2133b	gi|383739421|gb|HX138700.1|HX138700	306	-33.52	156	-17.73	648742432	22	728	293	225
Tae-2133b	gi|383739009|gb|HX131349.1|HX131349	172	-29.39	172	-29.39	648742638	22	742	146
Tae-2133b	gi|383738945|gb|HX131285.1|HX131285	306	-32	156	-19.41	648742670	22	707	243	223
Tae-2133b	gi|383737075|gb|HX162655.1|HX162655	306	-36.54	156	-20.16	648743605	22	750	251	663
Tae-2133b	gi|383736823|gb|HX162403.1|HX162403	172	-21.21	172	-21.21	648743731	22	542	321
Tae-2133b	gi|383736641|gb|HX155678.1|HX155678	172	-21.21	172	-21.21	648743822	22	561	321
Tae-2133b	gi|383735951|gb|HX153597.1|HX153597	306	-36.05	154	-18.99	648744167	22	671	490	455
Tae-2133b	gi|383734389|gb|HX138768.1|HX138768	311	-39.45	157	-21.81	648744948	22	742	457	678
Tae-2133b	gi|383734127|gb|HX121749.1|HX121749	309	-38.92	155	-20.22	648745079	22	523	136	178
Tae-2133b	gi|383733941|gb|HX121563.1|HX121563	333	-38.67	175	-21.69	648745172	22	493	293	271
Tae-2133b	gi|383733875|gb|HX160805.1|HX160805	171	-23.58	171	-23.58	648745205	22	768	326
Tae-2133b	gi|383733663|gb|HX160593.1|HX160593	306	-36.44	155	-19.77	648745311	22	785	576	429
Tae-2133b	gi|383733509|gb|HX160439.1|HX160439	305	-34.98	154	-18.13	648745388	22	712	340	282
Tae-2133b	gi|383733403|gb|HX160333.1|HX160333	306	-36.05	154	-18.99	648745441	22	790	476	441
Tae-2133b	gi|383731531|gb|HX126290.1|HX126290	308	-37.61	156	-19.28	648746377	22	792	577	387
Tae-2133b	gi|383731163|gb|HX136411.1|HX136411	307	-35.35	156	-18.08	648746561	22	768	322	512
Tae-2133b	gi|383731007|gb|HX134269.1|HX134269	304	-44.29	152	-22.85	648746639	22	698	192	564
Tae-2133b	gi|383730727|gb|HX131608.1|HX131608	172	-21.21	172	-21.21	648746779	22	581	321
Tae-2133b	gi|383729881|gb|HX157686.1|HX157686	303	-41.36	152	-21.61	648747202	22	739	615	249
Tae-2133b	gi|383729349|gb|HX146114.1|HX146114	323	-42.57	168	-29.41	648747468	22	797	173	739
Tae-2133b	gi|383729101|gb|HX145866.1|HX145866	311	-45.66	159	-22.85	648747592	22	638	138	511
Tae-2133b	gi|383728077|gb|HX116632.1|HX116632	317	-45.59	162	-24.74	648748104	22	625	383	601
Tae-2133b	gi|383725710|gb|HX067737.1|HX067737	320	-40.27	168	-20.22	648749288	22	615	124	277
Tae-2133b	gi|383725588|gb|HX067615.1|HX067615	172	-30.96	172	-30.96	648749349	22	630	159
Tae-2133b	gi|383724620|gb|HX112145.1|HX112145	316	-37.19	160	-18.65	648749833	22	595	1	168
Tae-2133b	gi|383724204|gb|HX080137.1|HX080137	172	-21.21	172	-21.21	648750041	22	648	443
Tae-2133b	gi|383721970|gb|HX119410.1|HX119410	303	-28.99	153	-14.77	648751158	22	598	183	540
Tae-2133b	gi|383721636|gb|HX111879.1|HX111879	320	-40.27	168	-20.22	648751325	22	636	106	259
Tae-2133b	gi|383720046|gb|HX077639.1|HX077639	300	-38.38	150	-21.28	648752120	22	609	2	369
Tae-2133b	gi|383717384|gb|HX089421.1|HX089421	172	-21.21	172	-21.21	648753451	22	538	451
Tae-2133b	gi|383717308|gb|HX087161.1|HX087161	309	-36.97	157	-21.15	648753489	22	489	124	239
Tae-2133b	gi|383716078|gb|HX066376.1|HX066376	302	-50.21	151	-28.37	648754104	22	510	105	462
Tae-2133b	gi|383713258|gb|HX079193.1|HX079193	316	-46.91	161	-23.75	648754510	22	537	463	320
Tae-2133b	gi|383711774|gb|HX055669.1|HX055669	302	-50.21	151	-28.37	648755124	22	794	102	459
Tae-2133b	gi|383709654|gb|HX064492.1|HX064492	300	-32.48	150	-17.37	648756184	22	719	163	483
Tae-2133b	gi|383709352|gb|HX053652.1|HX053652	179	-28.36	179	-28.36	648756335	22	818	560
Tae-2133b	gi|383708628|gb|HX051558.1|HX051558	304	-34.34	154	-18.76	648756697	22	726	305	90
Tae-2133b	gi|383707944|gb|HX069332.1|HX069332	305	-34.69	154	-20.9	648757039	22	626	211	1
Tae-2133b	gi|383707774|gb|HX067376.1|HX067376	300	-32.48	150	-17.37	648757124	22	594	175	495
Tae-2133b	gi|383707323|gb|HX058336.1|HX058336	179	-27.38	179	-27.38	648757349	22	602	235
Tae-2133b	gi|383700196|gb|HX049757.1|HX049757	176	-30.74	176	-30.74	648759020	22	286	233
Tae-2133b	gi|383699782|gb|HX049565.1|HX049565	305	-35.58	154	-21.79	648759227	22	768	414	202
Tae-2133b	gi|383693095|gb|HX016189.1|HX016189	179	-27.38	179	-27.38	648762566	22	331	234
Tae-2133b	gi|383693035|gb|HX016129.1|HX016129	300	-31.25	150	-18.29	648762596	22	338	150	169
Tae-2133b	gi|383686839|gb|HX250940.1|HX250940	311	-39.45	157	-21.81	648765694	22	710	423	644
Tae-2133b	gi|383685891|gb|HX195591.1|HX195591	180	-30.9	180	-30.9	648766168	22	794	34
Tae-2133b	gi|383683711|gb|HX254845.1|HX254845	306	-32	156	-19.41	648767258	22	595	137	117
Tae-2133b	gi|383682301|gb|HX153438.1|HX153438	305	-41.29	153	-23.52	648767963	22	689	280	459
Tae-2133b	gi|383681977|gb|HX151108.1|HX151108	311	-45.66	159	-22.85	648768125	22	687	195	568
Tae-2133b	gi|383680121|gb|HX146347.1|HX146347	172	-21.21	172	-21.21	648769053	22	475	250
Tae-2133b	gi|383725487|gb|HX067514.1|HX067514	302	-50.21	151	-28.37	648769400	22	594	124	481
Tae-2133b	gi|383723105|gb|HX119546.1|HX119546	324	-37.64	164	-20.43	648770591	22	611	433	517
Tae-2133b	gi|383721943|gb|HX119383.1|HX119383	305	-42.36	154	-22.79	648771172	22	626	504	139
Tae-2133b	gi|383720435|gb|HX109446.1|HX109446	300	-32.48	150	-17.37	648771926	22	594	175	495
Tae-2133b	gi|383719739|gb|HX075918.1|HX075918	303	-32.99	153	-17.03	648772274	22	658	572	395
Tae-2133b	gi|383719629|gb|HX075808.1|HX075808	323	-45.52	166	-23.15	648772329	22	611	455	201
Tae-2133b	gi|383712943|gb|HX077089.1|HX077089	179	-26.23	179	-26.23	648774668	22	546	273
Tae-2133b	gi|383712039|gb|HX055934.1|HX055934	320	-40.27	168	-20.22	648774992	22	554	126	279
Tae-2133b	gi|383709745|gb|HX065579.1|HX065579	179	-27.38	179	-27.38	648776139	22	598	270
Tae-2133b	gi|383709427|gb|HX053727.1|HX053727	302	-32.6	152	-19.49	648776298	22	589	508	40
Tae-2133b	gi|383708627|gb|HX051557.1|HX051557	304	-34.34	154	-18.76	648776698	22	684	305	90
Tae-2133b	gi|383708313|gb|HX073275.1|HX073275	302	-50.21	151	-28.37	648776855	22	642	118	475
Tae-2133b	gi|383707376|gb|HX064102.1|HX064102	302	-50.21	151	-28.37	648777323	22	549	90	447
Tae-2133b	gi|383707320|gb|HX058333.1|HX058333	464	-46.06	159	-16.63	648777351	22	740	209	49	587
Tae-2133b	gi|383706404|gb|HX057861.1|HX057861	179	-27.38	179	-27.38	648777809	22	571	192
Tae-2133b	gi|383698809|gb|HX045482.1|HX045482	308	-37.61	156	-19.28	648779714	22	772	625	435
Tae-2133b	gi|383698393|gb|HX051149.1|HX051149	308	-37.61	156	-19.28	648779922	22	644	616	426
Tae-2133b	gi|383698379|gb|HX051135.1|HX051135	302	-50.21	151	-28.37	648779929	22	804	131	488
Tae-2133b	gi|383698017|gb|HX013103.1|HX013103	300	-31.25	150	-18.29	648780110	22	301	150	169
Tae-2133b	gi|383697567|gb|HX011657.1|HX011657	172	-22.94	172	-22.94	648780335	22	396	226
Tae-2133b	gi|383692150|gb|HX041469.1|HX041469	325	-50.07	163	-25.46	648783039	22	467	334	243
Tae-2133b	gi|383689054|gb|HX022380.1|HX022380	174	-30.12	174	-30.12	648784587	22	318	59
Tae-2133b	gi|383688744|gb|HX020703.1|HX020703	309	-42.63	155	-21.78	648784742	22	476	342	124
Tae-2133b	gi|383686812|gb|HX250913.1|HX250913	324	-37.64	164	-20.43	648785708	22	622	454	538
Tae-2133b	gi|383685176|gb|HX201709.1|HX201709	308	-37.61	156	-19.28	648786526	22	754	640	450
Tae-2133b	gi|383685084|gb|HX200228.1|HX200228	305	-39.82	154	-21.05	648786572	22	649	113	226
Tae-2133b	gi|383685058|gb|HX200202.1|HX200202	308	-37.11	156	-18.78	648786585	22	815	704	505
Tae-2133b	gi|383683100|gb|HX186321.1|HX186321	316	-34.53	158	-19.97	648787564	22	725	595	645
Tae-2133b	gi|383682234|gb|HX151365.1|HX151365	172	-21.21	172	-21.21	648787997	22	626	321
Tae-2133b	gi|383681966|gb|HX151097.1|HX151097	307	-39.17	156	-20.74	648788131	22	833	809	164
Tae-2133b	gi|383681828|gb|HX150959.1|HX150959	171	-25.7	171	-25.7	648788200	22	768	255
Tae-2133b	gi|383681010|gb|HX179411.1|HX179411	300	-35.72	150	-19.34	648788609	22	753	275	687
Tae-2133b	gi|383680594|gb|HX148607.1|HX148607	305	-41.74	154	-24.29	648788817	22	821	110	779
Tae-2133b	gi|383680436|gb|HX148449.1|HX148449	313	-43.88	159	-24.96	648788896	22	539	158	376
Tae-2133b	gi|383680134|gb|HX146360.1|HX146360	307	-46.42	154	-23.54	648789047	22	766	671	709
Tae-2133b	gi|383680130|gb|HX146356.1|HX146356	306	-33.52	156	-17.73	648789049	22	533	282	214
Tae-2133b	gi|383679781|gb|HX191358.1|HX191358	309	-39.46	158	-22.85	648789224	22	709	624	460
Tae-2133b	gi|383679555|gb|HX191132.1|HX191132	311	-39.45	157	-21.81	648789337	22	742	457	678
Tae-2133b	gi|383679429|gb|HX179203.1|HX179203	172	-21.21	172	-21.21	648789400	22	664	400
Tae-2133b	gi|383677851|gb|HX132194.1|HX132194	172	-21.21	172	-21.21	648790189	22	626	321
Tae-2133b	gi|383677375|gb|HX130126.1|HX130126	304	-40.61	154	-21.96	648790427	22	829	283	680
Tae-2133b	gi|383676337|gb|HX139216.1|HX139216	306	-33.52	156	-17.73	648790946	22	622	109	41
Tae-2133b	gi|383676183|gb|HX139062.1|HX139062	311	-37.82	160	-19.74	648791023	22	729	272	462
Tae-2133b	gi|383675433|gb|HX129580.1|HX129580	311	-39.45	157	-21.81	648791398	22	812	528	749
Tae-2133b	gi|383674183|gb|HX134377.1|HX134377	172	-21.21	172	-21.21	648792023	22	662	321
Tae-2133b	gi|383673435|gb|HX125095.1|HX125095	311	-37.55	157	-20.84	648792397	22	796	440	279
Tae-2133b	gi|383672025|gb|HX106453.1|HX106453	175	-29.19	175	-29.19	648793102	22	440	82
Tae-2133b	gi|383670839|gb|HX110939.1|HX110939	179	-26.23	179	-26.23	648793695	22	564	291
Tae-2133b	gi|383663415|gb|HX097740.1|HX097740	311	-45.66	159	-22.85	648797407	22	549	58	431
Tae-2133b	gi|383663169|gb|HX097494.1|HX097494	176	-30.74	176	-30.74	648797530	22	777	209
Tae-2133b	gi|383662861|gb|HX092928.1|HX092928	300	-32.48	150	-17.37	648797684	22	511	145	465
Tae-2133b	gi|383662683|gb|HX092749.1|HX092749	302	-50.21	151	-28.37	648797773	22	597	70	427
Tae-2133b	gi|383661477|gb|HX087817.1|HX087817	310	-40.25	156	-21.78	648798376	22	636	385	118
Tae-2133b	gi|383660957|gb|HX091313.1|HX091313	311	-39.45	157	-21.81	648798636	22	743	457	678
Tae-2133b	gi|383660345|gb|HX087573.1|HX087573	306	-36.05	154	-18.99	648798942	22	582	474	439
Tae-2133b	gi|383659431|gb|HX085861.1|HX085861	302	-50.21	151	-28.37	648799399	22	602	129	486
Tae-2133b	gi|383658937|gb|HX093481.1|HX093481	323	-48.76	169	-26.81	648799646	22	821	528	481
Tae-2133b	gi|383657681|gb|HX089284.1|HX089284	311	-39.45	157	-21.81	648800274	22	742	457	678
Tae-2133b	gi|383656933|gb|HX083504.1|HX083504	315	-41.44	159	-20.76	648800648	22	530	89	132
Tae-2133b	gi|383656119|gb|HX077624.1|HX077624	302	-50.21	151	-28.37	648801055	22	643	119	476
Tae-2133b	gi|383655931|gb|HX077547.1|HX077547	310	-35.95	155	-19.06	648801149	22	582	223	376
Tae-2133b	gi|383653319|gb|HX073589.1|HX073589	314	-32.77	164	-19.14	648802455	22	326	108	209
Tae-2133b	gi|383652791|gb|HX071617.1|HX071617	475	-63	163	-21.48	648802719	22	770	487	530	570
Tae-2133b	gi|383652477|gb|HX071103.1|HX071103	179	-26.23	179	-26.23	648802876	22	452	151
Tae-2133b	gi|383652453|gb|HX071079.1|HX071079	320	-40.27	168	-20.22	648802888	22	618	97	250
Tae-2133b	gi|383652003|gb|HX081256.1|HX081256	174	-22.84	174	-22.84	648803113	22	616	233
Tae-2133b	gi|383633560|gb|HX051955.1|HX051955	320	-40.27	168	-20.22	648806469	22	629	124	277
Tae-2133b	gi|383632890|gb|HX106265.1|HX106265	300	-32.48	150	-17.37	648806804	22	634	173	493
Tae-2133b	gi|383632274|gb|HX103886.1|HX103886	308	-36.88	155	-20.54	648807112	22	621	72	174
Tae-2133b	gi|383630152|gb|HX039702.1|HX039702	325	-50.07	163	-25.46	648808173	22	367	335	244
Tae-2133b	gi|383629006|gb|HX056354.1|HX056354	300	-42.43	150	-21.49	648808746	22	597	379	533
Tae-2133b	gi|383628452|gb|HX108287.1|HX108287	300	-32.48	150	-17.37	648809023	22	608	146	466
Tae-2133b	gi|383628446|gb|HX108281.1|HX108281	304	-44.29	152	-22.85	648809026	22	618	178	550
Tae-2133b	gi|383679566|gb|HX191143.1|HX191143	307	-46.42	154	-23.54	648809332	22	772	641	679
Tae-2133b	gi|383679118|gb|HX176926.1|HX176926	308	-37.11	156	-18.78	648809556	22	749	635	436
Tae-2133b	gi|383678458|gb|HX141847.1|HX141847	313	-36.78	158	-18.9	648809886	22	780	442	302
Tae-2133b	gi|383678304|gb|HX141693.1|HX141693	457	-54.43	155	-20.42	648809963	22	802	738	165	264
Tae-2133b	gi|383678178|gb|HX141567.1|HX141567	311	-39.45	157	-21.81	648810026	22	726	461	682
Tae-2133b	gi|383677174|gb|HX129925.1|HX129925	306	-36.54	156	-20.16	648810528	22	742	251	663
Tae-2133b	gi|383676824|gb|HX115263.1|HX115263	316	-46.91	161	-23.75	648810703	22	541	445	302
Tae-2133b	gi|383675974|gb|HX137067.1|HX137067	302	-35.7	151	-20.63	648811128	22	725	126	418
Tae-2133b	gi|383675928|gb|HX137021.1|HX137021	306	-33.52	156	-17.73	648811151	22	754	241	173
Tae-2133b	gi|383674674|gb|HX136655.1|HX136655	172	-21.21	172	-21.21	648811778	22	749	443
Tae-2133b	gi|383674376|gb|HX134570.1|HX134570	302	-25.34	152	-13.36	648811927	22	667	147	97
Tae-2133b	gi|383672024|gb|HX106452.1|HX106452	175	-29.19	175	-29.19	648813103	22	540	201
Tae-2133b	gi|383671878|gb|HX105907.1|HX105907	300	-32.48	150	-17.37	648813176	22	697	173	493
Tae-2133b	gi|383671468|gb|HX105497.1|HX105497	302	-50.21	151	-28.37	648813381	22	593	119	476
Tae-2133b	gi|383670540|gb|HX105457.1|HX105457	302	-50.21	151	-28.37	648813845	22	650	105	414
Tae-2133b	gi|383667582|gb|HX101230.1|HX101230	305	-40.16	154	-21.39	648815324	22	533	35	146
Tae-2133b	gi|383667474|gb|HX096975.1|HX096975	302	-50.21	151	-28.37	648815378	22	689	113	470
Tae-2133b	gi|383666178|gb|HX099894.1|HX099894	324	-37.64	164	-20.43	648816026	22	577	450	534
Tae-2133b	gi|383664988|gb|HX095334.1|HX095334	311	-39.45	157	-21.81	648816621	22	742	457	678
Tae-2133b	gi|383661938|gb|HX088278.1|HX088278	302	-50.21	151	-28.37	648818146	22	584	129	486
Tae-2133b	gi|383661294|gb|HX091650.1|HX091650	302	-50.21	151	-28.37	648818468	22	644	120	477
Tae-2133b	gi|383659532|gb|HX085962.1|HX085962	302	-50.21	151	-28.37	648819349	22	598	124	481
Tae-2133b	gi|383658938|gb|HX093482.1|HX093482	323	-48.76	169	-26.81	648819646	22	419	184	137
Tae-2133b	gi|383657322|gb|HX084665.1|HX084665	302	-50.21	151	-28.37	648820454	22	646	119	476
Tae-2133b	gi|383657202|gb|HX083773.1|HX083773	302	-50.21	151	-28.37	648820514	22	588	61	418
Tae-2133b	gi|383655848|gb|HX065215.1|HX065215	308	-37.61	156	-19.28	648821191	22	657	619	429
Tae-2133b	gi|383654684|gb|HX082787.1|HX082787	301	-36.4	151	-19.63	648821773	22	664	378	399
Tae-2133b	gi|383653860|gb|HX075505.1|HX075505	302	-50.21	151	-28.37	648822185	22	660	117	474
Tae-2133b	gi|383652718|gb|HX071544.1|HX071544	303	-30.09	153	-17.18	648822756	22	621	504	116
Tae-2133b	gi|383652688|gb|HX071514.1|HX071514	302	-50.21	151	-28.37	648822771	22	584	120	477
Tae-2133b	gi|383638016|gb|HX057500.1|HX057500	303	-38.11	153	-20.25	648824529	22	776	585	503
Tae-2133b	gi|383637856|gb|HX055155.1|HX055155	320	-40.27	168	-20.22	648824609	22	651	158	311
Tae-2133b	gi|383637246|gb|HX050903.1|HX050903	320	-40.27	168	-20.22	648824847	22	718	106	259
Tae-2133b	gi|383633861|gb|HX054066.1|HX054066	307	-34.12	155	-20.46	648826319	22	688	158	388
Tae-2133b	gi|383633687|gb|HX052082.1|HX052082	179	-27.38	179	-27.38	648826406	22	571	192
Tae-2133b	gi|383633637|gb|HX052032.1|HX052032	179	-26.23	179	-26.23	648826431	22	539	294
Tae-2133b	gi|383633367|gb|HX050151.1|HX050151	179	-26.23	179	-26.23	648826566	22	700	295
Tae-2133b	gi|383633291|gb|HX050075.1|HX050075	311	-45.66	159	-22.85	648826604	22	548	60	433
Tae-2133b	gi|383631345|gb|HX040007.1|HX040007	176	-30.74	176	-30.74	648827577	22	273	201
Tae-2133b	gi|383629733|gb|HX038288.1|HX038288	312	-34.05	162	-18.64	648828383	22	369	208	224
Tae-2133b	gi|383628979|gb|HX056327.1|HX056327	307	-34.12	155	-20.46	648828760	22	689	154	384
Tae-2133b	gi|383613134|gb|HX042174.1|HX042174	311	-39.45	157	-21.81	648834376	22	750	463	684
Tae-2159a	gi|383748352|gb|HX191642.1|HX191642	457	-55.19	157	-19.89	648835744	21	680	169	361	631
Tae-2159a	gi|383748182|gb|HX189465.1|HX189465	311	-36.91	158	-20.49	648835829	21	584	350	143
Tae-2159a	gi|383747532|gb|HX177225.1|HX177225	457	-55.19	157	-19.89	648836154	21	675	165	357	627
Tae-2159a	gi|383746954|gb|HX138490.1|HX138490	301	-48.53	151	-25.2	648836443	21	742	299	72
Tae-2159a	gi|383746684|gb|HX138331.1|HX138331	307	-34.77	154	-17.66	648836578	21	702	587	564
Tae-2159a	gi|383746542|gb|HX167335.1|HX167335	179	-32.74	179	-32.74	648836649	21	736	681
Tae-2159a	gi|383746504|gb|HX138262.1|HX138262	179	-33.27	179	-33.27	648836668	21	684	339
Tae-2159a	gi|383746408|gb|HX138166.1|HX138166	310	-44.67	160	-24.29	648836716	21	815	277	161
Tae-2159a	gi|383746292|gb|HX167196.1|HX167196	175	-25.69	175	-25.69	648836774	21	820	168
Tae-2159a	gi|383745966|gb|HX136156.1|HX136156	312	-46.05	160	-24.34	648836937	21	629	313	532
Tae-2159a	gi|383745914|gb|HX165253.1|HX165253	179	-33.99	179	-33.99	648836963	21	733	512
Tae-2159a	gi|383745586|gb|HX135998.1|HX135998	302	-35.35	152	-20.49	648837127	21	749	1	362
Tae-2159a	gi|383745484|gb|HX165045.1|HX165045	314	-43.28	161	-23.08	648837178	21	789	285	765
Tae-2159a	gi|383744638|gb|HX186440.1|HX186440	175	-26.27	175	-26.27	648837601	21	792	591
Tae-2159a	gi|383744276|gb|HX174708.1|HX174708	306	-46.82	155	-26.72	648837782	21	704	62	137
Tae-2159a	gi|383743452|gb|HX164762.1|HX164762	309	-39.08	157	-20.25	648838194	21	796	465	427
Tae-2159a	gi|383743434|gb|HX164744.1|HX164744	179	-33.99	179	-33.99	648838203	21	793	442
Tae-2159a	gi|383743250|gb|HX164560.1|HX164560	306	-42.64	154	-25.05	648838295	21	714	57	363
Tae-2159a	gi|383743216|gb|HX150441.1|HX150441	617	-98.27	159	-29.23	648838312	21	742	259	564	96	627
Tae-2159a	gi|383742994|gb|HX148028.1|HX148028	318	-48.38	163	-25.02	648838423	21	699	281	434
Tae-2159a	gi|383742948|gb|HX147982.1|HX147982	328	-59.59	177	-32.4	648838446	21	787	181	330
Tae-2159a	gi|383742932|gb|HX147966.1|HX147966	307	-38.22	156	-20.23	648838454	21	723	176	231
Tae-2159a	gi|383742834|gb|HX145678.1|HX145678	309	-51.48	158	-30.62	648838503	21	491	359	190
Tae-2159a	gi|383742414|gb|HX133872.1|HX133872	310	-42.77	156	-22.44	648838713	21	739	197	503
Tae-2159a	gi|383742270|gb|HX133728.1|HX133728	318	-48.38	163	-25.02	648838785	21	788	268	421
Tae-2159a	gi|383741858|gb|HX184536.1|HX184536	315	-42.56	158	-21.52	648838991	21	400	144	235
Tae-2159a	gi|383741758|gb|HX184436.1|HX184436	320	-46.88	162	-27.18	648839041	21	698	302	458
Tae-2159a	gi|383741750|gb|HX184428.1|HX184428	799	-114.47	171	-28.82	648839045	21	666	365	313	604	584	566
Tae-2159a	gi|383741390|gb|HX179856.1|HX179856	305	-40.45	153	-23.04	648839225	21	773	208	601
Tae-2159a	gi|383740692|gb|HX170018.1|HX170018	306	-42.64	154	-25.05	648839574	21	690	46	352
Tae-2159a	gi|383740662|gb|HX169988.1|HX169988	310	-38.58	157	-20.66	648839589	21	767	113	706
Tae-2159a	gi|383740016|gb|HX145524.1|HX145524	308	-39.12	156	-20.99	648839912	21	470	425	305
Tae-2159a	gi|383739966|gb|HX145474.1|HX145474	312	-52.29	158	-27.72	648839937	21	751	456	593
Tae-2159a	gi|383739458|gb|HX140728.1|HX140728	311	-36.91	158	-20.49	648840191	21	699	514	307
Tae-2159a	gi|383739230|gb|HX138509.1|HX138509	310	-38.58	157	-20.66	648840305	21	798	151	744
Tae-2159a	gi|383739080|gb|HX131420.1|HX131420	318	-51.44	164	-26.64	648840380	21	767	480	406
Tae-2159a	gi|383738928|gb|HX131268.1|HX131268	457	-51.12	153	-22.64	648840456	21	404	338	362	314
Tae-2159a	gi|383738926|gb|HX131266.1|HX131266	179	-33.99	179	-33.99	648840457	21	771	494
Tae-2159a	gi|383738836|gb|HX131176.1|HX131176	315	-50.39	161	-25.75	648840502	21	697	262	217
Tae-2159a	gi|383738422|gb|HX124279.1|HX124279	317	-44.35	166	-25.18	648840709	21	494	297	370
Tae-2159a	gi|383736878|gb|HX162458.1|HX162458	464	-66.39	159	-25.55	648841481	21	535	359	169	508
Tae-2159a	gi|383736442|gb|HX155479.1|HX155479	320	-46.88	162	-27.18	648841699	21	713	233	413
Tae-2159a	gi|383736222|gb|HX155259.1|HX155259	318	-48.38	163	-25.02	648841809	21	695	376	529
Tae-2159a	gi|383736008|gb|HX155045.1|HX155045	316	-40.29	158	-21.6	648841916	21	748	209	250
Tae-2159a	gi|383735570|gb|HX143500.1|HX143500	304	-41.79	154	-25.06	648842135	21	655	535	91
Tae-2159a	gi|383735074|gb|HX141087.1|HX141087	308	-39.06	154	-21.38	648842383	21	686	116	289
Tae-2159a	gi|383734526|gb|HX128512.1|HX128512	301	-48.53	151	-25.2	648842657	21	756	311	84
Tae-2159a	gi|383734324|gb|HX136518.1|HX136518	178	-31.31	178	-31.31	648842758	21	771	711
Tae-2159a	gi|383734296|gb|HX128393.1|HX128393	305	-37.04	153	-19.6	648842772	21	823	616	740
Tae-2159a	gi|383734006|gb|HX121628.1|HX121628	308	-36.93	156	-19.89	648842917	21	550	307	394
Tae-2159a	gi|383733512|gb|HX160442.1|HX160442	303	-42.61	153	-25.38	648843164	21	534	461	153
Tae-2159a	gi|383733490|gb|HX160420.1|HX160420	315	-58.51	161	-34.5	648843175	21	705	514	259
Tae-2159a	gi|383733314|gb|HX160244.1|HX160244	308	-36.93	156	-19.89	648843263	21	607	192	279
Tae-2159a	gi|383733262|gb|HX160192.1|HX160192	179	-33.99	179	-33.99	648843289	21	723	504
Tae-2159a	gi|383733182|gb|HX160112.1|HX160112	318	-51.44	164	-26.64	648843329	21	755	470	396
Tae-2159a	gi|383733106|gb|HX160036.1|HX160036	318	-48.38	163	-25.02	648843367	21	706	268	421
Tae-2159a	gi|383732016|gb|HX126775.1|HX126775	465	-72.56	156	-25.57	648843912	21	783	376	630	98
Tae-2159a	gi|383731658|gb|HX126417.1|HX126417	311	-36.91	158	-20.49	648844091	21	787	409	202
Tae-2159a	gi|383731496|gb|HX126255.1|HX126255	312	-52.29	158	-27.72	648844172	21	805	510	647
Tae-2159a	gi|383731266|gb|HX126025.1|HX126025	174	-29.32	174	-29.32	648844287	21	829	66
Tae-2159a	gi|383731182|gb|HX136430.1|HX136430	175	-27.65	175	-27.65	648844329	21	769	190
Tae-2159a	gi|383731078|gb|HX134340.1|HX134340	302	-38.71	152	-20.73	648844381	21	724	314	216
Tae-2159a	gi|383730908|gb|HX131789.1|HX131789	310	-37.72	159	-19.95	648844466	21	786	31	634
Tae-2159a	gi|383730840|gb|HX131721.1|HX131721	465	-59.07	163	-24.15	648844500	21	654	19	50	79
Tae-2159a	gi|383730348|gb|HX158153.1|HX158153	307	-45.81	154	-23.18	648844746	21	744	598	710
Tae-2159a	gi|383729914|gb|HX157719.1|HX157719	318	-48.38	163	-25.02	648844963	21	788	293	446
Tae-2159a	gi|383729290|gb|HX146055.1|HX146055	309	-44.13	157	-23.34	648845275	21	652	355	106
Tae-2159a	gi|383729282|gb|HX146047.1|HX146047	315	-45.54	165	-23.29	648845279	21	694	305	252
Tae-2159a	gi|383729248|gb|HX146013.1|HX146013	464	-66.39	159	-25.55	648845296	21	724	486	296	638
Tae-2159a	gi|383728356|gb|HX116911.1|HX116911	173	-29.45	173	-29.45	648845742	21	518	21
Tae-2159a	gi|383728116|gb|HX116671.1|HX116671	320	-46.88	162	-27.18	648845862	21	642	310	466
Tae-2159a	gi|383727888|gb|HX115058.1|HX115058	620	-83.09	165	-22.37	648845976	21	445	160	225	354	1
Tae-2159a	gi|383727532|gb|HX107378.1|HX107378	172	-29.92	172	-29.92	648846154	21	130	93
Tae-2159a	gi|383727504|gb|HX107350.1|HX107350	308	-43.53	157	-22.44	648846168	21	623	422	504
Tae-2159a	gi|383726730|gb|HX074115.1|HX074115	308	-36.93	156	-19.89	648846555	21	639	294	381
Tae-2159a	gi|383748071|gb|HX189354.1|HX189354	312	-52.29	158	-27.72	648847320	21	707	523	660
Tae-2159a	gi|383747487|gb|HX177180.1|HX177180	301	-50.12	151	-27.12	648847612	21	434	228	52
Tae-2159a	gi|383746811|gb|HX167493.1|HX167493	318	-48.38	163	-25.02	648847950	21	721	283	436
Tae-2159a	gi|383745987|gb|HX136177.1|HX136177	318	-51.44	164	-26.64	648848362	21	645	372	298
Tae-2159a	gi|383745905|gb|HX165244.1|HX165244	306	-42.64	154	-25.05	648848403	21	694	55	361
Tae-2159a	gi|383745285|gb|HX129178.1|HX129178	313	-44.58	161	-26.68	648848713	21	772	75	180
Tae-2159a	gi|383744017|gb|HX172661.1|HX172661	321	-44.47	166	-23.78	648849347	21	777	690	722
Tae-2159a	gi|383743871|gb|HX172515.1|HX172515	320	-46.88	162	-27.18	648849420	21	534	241	397
Tae-2159a	gi|383743749|gb|HX170411.1|HX170411	308	-36.93	156	-19.89	648849481	21	670	325	412
Tae-2159a	gi|383743353|gb|HX164663.1|HX164663	301	-42.97	151	-23.45	648849679	21	718	493	347
Tae-2159a	gi|383742937|gb|HX147971.1|HX147971	306	-49.64	153	-27.25	648849887	21	701	351	638
Tae-2159a	gi|383742849|gb|HX147883.1|HX147883	320	-45.15	167	-24.18	648849931	21	715	290	337
Tae-2159a	gi|383742719|gb|HX135768.1|HX135768	316	-42.59	163	-22.32	648849996	21	829	632	754
Tae-2159a	gi|383742097|gb|HX133555.1|HX133555	311	-52.77	158	-26.75	648850307	21	776	748	283
Tae-2159a	gi|383740857|gb|HX170183.1|HX170183	317	-43.64	159	-22.04	648850927	21	815	285	639
Tae-2159a	gi|383740511|gb|HX169837.1|HX169837	469	-65.36	165	-22.37	648851100	21	563	273	326	455
Tae-2159a	gi|383740327|gb|HX167864.1|HX167864	317	-52.06	162	-26.07	648851192	21	717	146	69
Tae-2159a	gi|383739961|gb|HX145469.1|HX145469	303	-39.88	153	-19.94	648851375	21	833	452	279
Tae-2159a	gi|383739763|gb|HX143413.1|HX143413	311	-36.91	158	-20.49	648851474	21	729	350	143
Tae-2159a	gi|383739547|gb|HX140817.1|HX140817	307	-43.83	155	-22.02	648851582	21	739	470	307
Tae-2159a	gi|383739469|gb|HX140739.1|HX140739	320	-44.97	166	-24.13	648851621	21	618	486	445
Tae-2159a	gi|383738877|gb|HX131217.1|HX131217	460	-62.56	158	-22.64	648851917	21	649	388	361	440
Tae-2159a	gi|383738573|gb|HX129321.1|HX129321	313	-43.04	163	-22.29	648852069	21	700	501	481
Tae-2159a	gi|383737665|gb|HX121938.1|HX121938	308	-38.73	155	-20.22	648852523	21	564	41	59
Tae-2159a	gi|383737137|gb|HX162717.1|HX162717	306	-39.96	155	-21.38	648852787	21	656	129	298
Tae-2159a	gi|383736619|gb|HX155656.1|HX155656	175	-37.17	175	-37.17	648853046	21	476	116
Tae-2159a	gi|383736373|gb|HX155410.1|HX155410	306	-42.64	154	-25.05	648853169	21	693	57	363
Tae-2159a	gi|383736227|gb|HX155264.1|HX155264	312	-42.64	158	-23.4	648853242	21	774	284	376
Tae-2159a	gi|383736165|gb|HX155202.1|HX155202	312	-41.75	158	-22.54	648853273	21	731	519	287
Tae-2159a	gi|383736071|gb|HX155108.1|HX155108	307	-45.32	154	-23.72	648853320	21	722	700	674
Tae-2159a	gi|383736057|gb|HX155094.1|HX155094	319	-50.52	162	-25.9	648853327	21	661	418	509
Tae-2159a	gi|383736033|gb|HX155070.1|HX155070	312	-39.35	161	-22.76	648853339	21	725	1	68
Tae-2159a	gi|383735951|gb|HX153597.1|HX153597	305	-40.82	153	-22.09	648853380	21	671	494	246
Tae-2159a	gi|383735635|gb|HX143565.1|HX143565	465	-61.09	155	-20.73	648853538	21	428	232	307	382
Tae-2159a	gi|383735489|gb|HX141280.1|HX141280	317	-48.57	167	-26.08	648853611	21	680	232	421
Tae-2159a	gi|383735145|gb|HX128798.1|HX128798	303	-45.34	153	-25	648853783	21	687	295	276
Tae-2159a	gi|383734801|gb|HX140925.1|HX140925	627	-72.3	165	-21.24	648853955	21	690	304	268	286	235
Tae-2159a	gi|383734645|gb|HX128520.1|HX128520	172	-33.31	172	-33.31	648854033	21	803	76
Tae-2159a	gi|383734291|gb|HX128388.1|HX128388	311	-36.91	158	-20.49	648854210	21	753	385	178
Tae-2159a	gi|383734145|gb|HX121767.1|HX121767	465	-60.74	158	-21.03	648854283	21	568	507	231	215
Tae-2159a	gi|383733783|gb|HX160713.1|HX160713	305	-44.19	154	-25.55	648854464	21	551	265	460
Tae-2159a	gi|383733627|gb|HX160557.1|HX160557	301	-42.97	151	-23.45	648854542	21	679	517	371
Tae-2159a	gi|383733523|gb|HX160453.1|HX160453	301	-39.44	151	-21.34	648854594	21	681	338	96
Tae-2159a	gi|383733503|gb|HX160433.1|HX160433	311	-44.28	157	-23.45	648854604	21	722	356	379
Tae-2159a	gi|383733403|gb|HX160333.1|HX160333	305	-40.82	153	-22.09	648854654	21	790	480	232
Tae-2159a	gi|383733243|gb|HX160173.1|HX160173	318	-48.38	163	-25.02	648854734	21	787	277	430
Tae-2159a	gi|383733165|gb|HX160095.1|HX160095	307	-45.81	154	-23.18	648854773	21	751	605	717
Tae-2159a	gi|383733001|gb|HX153210.1|HX153210	309	-46.72	159	-27.03	648854855	21	881	169	592
Tae-2159a	gi|383732925|gb|HX153134.1|HX153134	309	-45.46	157	-25.31	648854893	21	717	429	647
Tae-2159a	gi|383732407|gb|HX150460.1|HX150460	306	-34.21	153	-17.67	648855152	21	435	112	136
Tae-2159a	gi|383732367|gb|HX148255.1|HX148255	300	-44.94	150	-24.12	648855172	21	640	465	507
Tae-2159a	gi|383731809|gb|HX126568.1|HX126568	313	-50.1	158	-26.45	648855451	21	757	121	612
Tae-2159a	gi|383731645|gb|HX126404.1|HX126404	308	-45.82	155	-24.83	648855533	21	711	485	644
Tae-2159a	gi|383731531|gb|HX126290.1|HX126290	320	-46.88	162	-27.18	648855590	21	792	241	421
Tae-2159a	gi|383730915|gb|HX134177.1|HX134177	304	-39.56	154	-20.68	648855898	21	821	218	584
Tae-2159a	gi|383730131|gb|HX157936.1|HX157936	627	-72.3	165	-21.24	648856290	21	704	264	228	246	195
Tae-2159a	gi|383729769|gb|HX157574.1|HX157574	317	-50.77	166	-29.81	648856471	21	689	456	667
Tae-2159a	gi|383729721|gb|HX157526.1|HX157526	303	-32.98	153	-17.8	648856495	21	743	287	236
Tae-2159a	gi|383729609|gb|HX157414.1|HX157414	305	-38.78	154	-22.13	648856551	21	756	675	394
Tae-2159a	gi|383729255|gb|HX146020.1|HX146020	315	-45.54	165	-23.29	648856728	21	718	331	278
Tae-2159a	gi|383728917|gb|HX145682.1|HX145682	623	-84.57	159	-22.12	648856897	21	882	693	838	224	35
Tae-2159a	gi|383728367|gb|HX116922.1|HX116922	307	-43.83	155	-22.02	648857172	21	592	393	230
Tae-2159a	gi|383728355|gb|HX116910.1|HX116910	173	-29.45	173	-29.45	648857178	21	516	18
Tae-2159a	gi|383727887|gb|HX115057.1|HX115057	620	-84.46	165	-22.37	648857412	21	571	271	336	465	108
Tae-2159a	gi|383727603|gb|HX107449.1|HX107449	309	-47.88	155	-25.92	648857554	21	518	479	188
Tae-2159a	gi|383727505|gb|HX107351.1|HX107351	308	-43.53	157	-22.44	648857603	21	670	422	504
Tae-2159a	gi|383727075|gb|HX102952.1|HX102952	311	-54.99	157	-30.91	648857818	21	653	486	534
Tae-2159a	gi|383726607|gb|HX073992.1|HX073992	303	-45.34	153	-25	648858052	21	454	278	259
Tae-2159a	gi|383726453|gb|HX073838.1|HX073838	304	-44.03	153	-27.05	648858129	21	484	255	218
Tae-2159a	gi|383725866|gb|HX067893.1|HX067893	303	-33.44	153	-18.73	648858423	21	769	384	293
Tae-2159a	gi|383725340|gb|HX114842.1|HX114842	308	-43.53	157	-22.44	648858686	21	679	548	630
Tae-2159a	gi|383725062|gb|HX114564.1|HX114564	315	-41.2	158	-21.31	648858825	21	516	374	183
Tae-2159a	gi|383724416|gb|HX081962.1|HX081962	317	-44.35	166	-25.18	648859148	21	487	295	368
Tae-2159a	gi|383724392|gb|HX081938.1|HX081938	317	-44.35	166	-25.18	648859160	21	627	323	396
Tae-2159a	gi|383723798|gb|HX078118.1|HX078118	308	-43.53	157	-22.44	648859457	21	655	523	605
Tae-2159a	gi|383723270|gb|HX121105.1|HX121105	313	-47.75	159	-25.55	648859721	21	580	458	268
Tae-2159a	gi|383722426|gb|HX070364.1|HX070364	310	-51.08	160	-28.72	648860143	21	466	273	197
Tae-2159a	gi|383722220|gb|HX070158.1|HX070158	175	-25.69	175	-25.69	648860246	21	598	210
Tae-2159a	gi|383720980|gb|HX109769.1|HX109769	312	-43.35	158	-22.57	648860866	21	396	332	292
Tae-2159a	gi|383719918|gb|HX076097.1|HX076097	174	-33.41	174	-33.41	648861397	21	608	11
Tae-2159a	gi|383719476|gb|HX070078.1|HX070078	317	-52.06	162	-26.07	648861618	21	633	100	23
Tae-2159a	gi|383717928|gb|HX059407.1|HX059407	175	-25.69	175	-25.69	648862392	21	601	224
Tae-2159a	gi|383717652|gb|HX051384.1|HX051384	306	-37.1	155	-22.48	648862530	21	585	82	6
Tae-2159a	gi|383717614|gb|HX051346.1|HX051346	303	-33.44	153	-18.73	648862549	21	518	413	322
Tae-2159a	gi|383717328|gb|HX089365.1|HX089365	301	-40.3	151	-21.51	648862692	21	596	430	552
Tae-2159a	gi|383717200|gb|HX087053.1|HX087053	308	-36.93	156	-19.89	648862756	21	467	275	362
Tae-2159a	gi|383716602|gb|HX062134.1|HX062134	620	-84.46	165	-22.37	648863055	21	547	244	309	438	81
Tae-2159a	gi|383716018|gb|HX066316.1|HX066316	321	-50.1	168	-30.44	648863347	21	523	23	178
Tae-2159a	gi|383713524|gb|HX082831.1|HX082831	325	-43.59	166	-25.18	648863590	21	528	310	398
Tae-2159a	gi|383713220|gb|HX079155.1|HX079155	304	-41.7	153	-27.05	648863742	21	522	280	243
Tae-2159a	gi|383712920|gb|HX077066.1|HX077066	325	-43.59	166	-25.18	648863892	21	551	344	432
Tae-2159a	gi|383712898|gb|HX077044.1|HX077044	457	-65.72	154	-24.87	648863903	21	452	220	349	100
Tae-2159a	gi|383712112|gb|HX056007.1|HX056007	313	-47.15	157	-25.4	648864168	21	675	361	213
Tae-2159a	gi|383711836|gb|HX055731.1|HX055731	308	-38.73	155	-20.22	648864306	21	652	91	109
Tae-2159a	gi|383711676|gb|HX055571.1|HX055571	313	-47.15	157	-25.4	648864386	21	679	372	224
Tae-2159a	gi|383710230|gb|HX066064.1|HX066064	460	-62.56	158	-22.64	648865109	21	427	198	171	250
Tae-2159a	gi|383710170|gb|HX066004.1|HX066004	460	-62.56	158	-22.64	648865139	21	666	413	386	465
Tae-2159a	gi|383709914|gb|HX065748.1|HX065748	303	-33.44	153	-18.73	648865267	21	681	417	326
Tae-2159a	gi|383708872|gb|HX051802.1|HX051802	317	-52.06	162	-26.07	648865788	21	732	106	29
Tae-2159a	gi|383707956|gb|HX069344.1|HX069344	314	-48.33	164	-24.8	648866246	21	789	504	430
Tae-2159a	gi|383707808|gb|HX067410.1|HX067410	175	-31.49	175	-31.49	648866320	21	541	401
Tae-2159a	gi|383707634|gb|HX064248.1|HX064248	307	-42.67	154	-22.27	648866407	21	561	201	486
Tae-2159a	gi|383707582|gb|HX064196.1|HX064196	319	-48	166	-26.98	648866433	21	449	414	42
Tae-2159a	gi|383705909|gb|HX056021.1|HX056021	466	-78.08	159	-27.8	648867269	21	528	346	279	318
Tae-2159a	gi|383701240|gb|HX013153.1|HX013153	304	-41.7	153	-27.05	648867711	21	83	52	15
Tae-2159a	gi|383699600|gb|HX033631.1|HX033631	466	-65.65	160	-23.26	648868531	21	350	275	237	305
Tae-2159a	gi|383698676|gb|HX030724.1|HX030724	327	-50.05	166	-27.42	648868993	21	509	366	278
Tae-2159a	gi|383698350|gb|HX051106.1|HX051106	313	-41.06	159	-23.3	648869156	21	747	243	702
Tae-2159a	gi|383697166|gb|HX030717.1|HX030717	303	-41.62	153	-22.31	648869748	21	348	311	283
Tae-2159a	gi|383694789|gb|HX037464.1|HX037464	330	-45.5	165	-23.47	648870935	21	303	44	235
Tae-2159a	gi|383693279|gb|HX016373.1|HX016373	307	-38.92	157	-19.89	648871687	21	332	114	306
Tae-2159a	gi|383692435|gb|HX043148.1|HX043148	466	-78.08	159	-27.8	648872109	21	561	241	174	213
Tae-2159a	gi|383691621|gb|HX009934.1|HX009934	305	-45.33	154	-25.23	648872516	21	115	1	71
Tae-2159a	gi|383691037|gb|HX008354.1|HX008354	310	-49.72	155	-26.51	648872808	21	455	131	424
Tae-2159a	gi|383690467|gb|HX024493.1|HX024493	316	-43.2	162	-23.39	648873093	21	324	178	274
Tae-2159a	gi|383690391|gb|HX024417.1|HX024417	312	-51.85	159	-27.47	648873131	21	282	222	50
Tae-2159a	gi|383690091|gb|HX022526.1|HX022526	181	-36.3	181	-36.3	648873281	21	310	199
Tae-2159a	gi|383689453|gb|HX005979.1|HX005979	319	-42.03	161	-21.31	648873600	21	451	159	349
Tae-2159a	gi|383688927|gb|HX021881.1|HX021881	308	-38.73	155	-20.22	648873863	21	442	71	89
Tae-2159a	gi|383688189|gb|HX005364.1|HX005364	303	-36.48	152	-21.41	648874232	21	413	307	158
Tae-2159a	gi|383687625|gb|HX198018.1|HX198018	301	-37.04	151	-20.62	648874514	21	687	462	281
Tae-2159a	gi|383687509|gb|HX197902.1|HX197902	179	-33.99	179	-33.99	648874572	21	722	446
Tae-2159a	gi|383687503|gb|HX197896.1|HX197896	302	-37.94	152	-19.64	648874575	21	633	399	383
Tae-2159a	gi|383687313|gb|HX196117.1|HX196117	317	-52.06	162	-26.07	648874670	21	736	131	54
Tae-2159a	gi|383686767|gb|HX249278.1|HX249278	316	-40.29	158	-21.6	648874943	21	625	172	213
Tae-2159a	gi|383686683|gb|HX249194.1|HX249194	464	-58.85	160	-24.28	648874985	21	347	182	121	219
Tae-2159a	gi|383686279|gb|HX195979.1|HX195979	311	-36.91	158	-20.49	648875187	21	745	363	156
Tae-2159a	gi|383686133|gb|HX195833.1|HX195833	304	-42.91	153	-23.87	648875260	21	796	367	654
Tae-2159a	gi|383685413|gb|HX193526.1|HX193526	315	-42.56	158	-21.52	648875620	21	403	147	238
Tae-2159a	gi|383684719|gb|HX199863.1|HX199863	308	-38.18	158	-20	648875967	21	699	384	507
Tae-2159a	gi|383684513|gb|HX198467.1|HX198467	179	-33.99	179	-33.99	648876070	21	703	521
Tae-2159a	gi|383684319|gb|HX193321.1|HX193321	303	-45.34	153	-25	648876167	21	687	295	276
Tae-2159a	gi|383684081|gb|HX256800.1|HX256800	313	-47.75	159	-25.55	648876286	21	615	471	281
Tae-2159a	gi|383683529|gb|HX253078.1|HX253078	307	-58.42	154	-30.61	648876562	21	399	157	248
Tae-2159a	gi|383683459|gb|HX188844.1|HX188844	330	-54.92	172	-29.92	648876597	21	843	242	551
Tae-2159a	gi|383683301|gb|HX188686.1|HX188686	309	-44.7	158	-22.74	648876676	21	733	570	602
Tae-2159a	gi|383683085|gb|HX186306.1|HX186306	305	-36.55	155	-20.57	648876784	21	702	105	132
Tae-2159a	gi|383683031|gb|HX186252.1|HX186252	305	-41.78	155	-21.15	648876811	21	771	89	55
Tae-2159a	gi|383682511|gb|HX169543.1|HX169543	173	-32.68	173	-32.68	648877071	21	793	293
Tae-2159a	gi|383681919|gb|HX151050.1|HX151050	314	-48.21	161	-26.03	648877367	21	761	486	461
Tae-2159a	gi|383681791|gb|HX150922.1|HX150922	312	-47.77	158	-26.77	648877431	21	763	117	165
Tae-2159a	gi|383681695|gb|HX184018.1|HX184018	464	-66.39	159	-25.55	648877479	21	652	466	276	615
Tae-2159a	gi|383681689|gb|HX184012.1|HX184012	179	-30.05	179	-30.05	648877482	21	708	337
Tae-2159a	gi|383681661|gb|HX183984.1|HX183984	303	-36.48	152	-21.41	648877496	21	827	328	179
Tae-2159a	gi|383681253|gb|HX181810.1|HX181810	178	-32.26	178	-32.26	648877700	21	777	68
Tae-2159a	gi|383681053|gb|HX181610.1|HX181610	311	-48.3	157	-24.92	648877800	21	727	285	164
Tae-2159a	gi|383680631|gb|HX148644.1|HX148644	171	-30	171	-30	648878011	21	762	642
Tae-2159a	gi|383680179|gb|HX146405.1|HX146405	317	-55.6	161	-28.81	648878237	21	791	330	290
Tae-2159a	gi|383680101|gb|HX146327.1|HX146327	306	-42.64	154	-25.05	648878276	21	697	58	364
Tae-2159a	gi|383725289|gb|HX114791.1|HX114791	317	-50.62	161	-25.57	648878712	21	599	259	195
Tae-2159a	gi|383725061|gb|HX114563.1|HX114563	315	-41.2	158	-21.31	648878826	21	516	374	183
Tae-2159a	gi|383724289|gb|HX081835.1|HX081835	313	-47.15	157	-25.4	648879212	21	558	346	198
Tae-2159a	gi|383723115|gb|HX119556.1|HX119556	471	-70.31	159	-25.55	648879799	21	654	471	617	281
Tae-2159a	gi|383722785|gb|HX071917.1|HX071917	305	-47.97	154	-24.02	648879964	21	590	355	301
Tae-2159a	gi|383722531|gb|HX070469.1|HX070469	171	-31.07	171	-31.07	648880091	21	567	413
Tae-2159a	gi|383722023|gb|HX112044.1|HX112044	307	-42.67	154	-22.27	648880345	21	565	229	511
Tae-2159a	gi|383721191|gb|HX109869.1|HX109869	314	-54.68	164	-30.22	648880761	21	479	249	346
Tae-2159a	gi|383720981|gb|HX109770.1|HX109770	312	-43.35	158	-22.57	648880866	21	387	331	291
Tae-2159a	gi|383720101|gb|HX077694.1|HX077694	314	-48.33	164	-24.8	648881306	21	569	494	420
Tae-2159a	gi|383719477|gb|HX070079.1|HX070079	317	-52.06	162	-26.07	648881618	21	631	93	16
Tae-2159a	gi|383719303|gb|HX069905.1|HX069905	175	-25.69	175	-25.69	648881705	21	682	207
Tae-2159a	gi|383718533|gb|HX065378.1|HX065378	308	-38.73	155	-20.22	648882090	21	607	63	81
Tae-2159a	gi|383718417|gb|HX063273.1|HX063273	179	-33.99	179	-33.99	648882148	21	608	512
Tae-2159a	gi|383718157|gb|HX061224.1|HX061224	468	-62.71	165	-22.37	648882278	21	536	352	417	189
Tae-2159a	gi|383716773|gb|HX062305.1|HX062305	303	-33.44	153	-18.73	648882970	21	514	409	318
Tae-2159a	gi|383713479|gb|HX081199.1|HX081199	308	-42.12	155	-23.26	648883613	21	399	339	65
Tae-2159a	gi|383713171|gb|HX079106.1|HX079106	469	-64.86	165	-22.37	648883767	21	581	210	275	404
Tae-2159a	gi|383712899|gb|HX077045.1|HX077045	457	-65.72	154	-24.87	648883903	21	443	211	340	91
Tae-2159a	gi|383712851|gb|HX075211.1|HX075211	346	-52.07	179	-29.67	648883927	21	703	117	131
Tae-2159a	gi|383712835|gb|HX075195.1|HX075195	466	-61.17	158	-21.6	648883935	21	680	181	222	621
Tae-2159a	gi|383712811|gb|HX075171.1|HX075171	305	-51.38	154	-27.36	648883947	21	588	356	301
Tae-2159a	gi|383712771|gb|HX075131.1|HX075131	324	-54.16	162	-27.25	648883967	21	535	425	442
Tae-2159a	gi|383711017|gb|HX060311.1|HX060311	171	-26.99	171	-26.99	648884716	21	423	368
Tae-2159a	gi|383710965|gb|HX060259.1|HX060259	171	-26.99	171	-26.99	648884742	21	560	505
Tae-2159a	gi|383710853|gb|HX060147.1|HX060147	466	-78.08	159	-27.8	648884798	21	618	392	325	364
Tae-2159a	gi|383710587|gb|HX059881.1|HX059881	305	-51.38	154	-27.36	648884931	21	612	378	323
Tae-2159a	gi|383710479|gb|HX059773.1|HX059773	314	-41.13	157	-21.76	648884985	21	572	66	221
Tae-2159a	gi|383709917|gb|HX065751.1|HX065751	327	-53.66	170	-32.25	648885266	21	599	174	250
Tae-2159a	gi|383709685|gb|HX064523.1|HX064523	174	-33.41	174	-33.41	648885382	21	769	56
Tae-2159a	gi|383708779|gb|HX051709.1|HX051709	313	-44.02	158	-24.32	648885835	21	794	663	151
Tae-2159a	gi|383708209|gb|HX071385.1|HX071385	301	-46.42	151	-24.12	648886120	21	615	532	463
Tae-2159a	gi|383708101|gb|HX071277.1|HX071277	303	-39.87	153	-23.49	648886174	21	641	504	449
Tae-2159a	gi|383707469|gb|HX058370.1|HX058370	317	-48.57	167	-26.08	648886490	21	641	228	417
Tae-2159a	gi|383707148|gb|HX063985.1|HX063985	308	-38.73	155	-20.22	648886650	21	544	88	106
Tae-2159a	gi|383706848|gb|HX058083.1|HX058083	460	-62.56	158	-22.64	648886800	21	498	361	334	413
Tae-2159a	gi|383706804|gb|HX058039.1|HX058039	175	-25.69	175	-25.69	648886822	21	618	350
Tae-2159a	gi|383706220|gb|HX057788.1|HX057788	312	-41.8	157	-21.72	648887114	21	620	54	15
Tae-2159a	gi|383706050|gb|HX063442.1|HX063442	303	-33.44	153	-18.73	648887199	21	606	409	318
Tae-2159a	gi|383700223|gb|HX049784.1|HX049784	309	-47.18	158	-24.37	648888220	21	404	240	351
Tae-2159a	gi|383699533|gb|HX048431.1|HX048431	469	-65.36	165	-22.37	648888565	21	527	234	287	416
Tae-2159a	gi|383699217|gb|HX032853.1|HX032853	307	-38.22	156	-20.23	648888723	21	296	157	212
Tae-2159a	gi|383699199|gb|HX032835.1|HX032835	302	-42.94	152	-21.79	648888732	21	325	27	111
Tae-2159a	gi|383698809|gb|HX045482.1|HX045482	320	-44.95	162	-25.25	648888927	21	772	313	469
Tae-2159a	gi|383698515|gb|HX053058.1|HX053058	175	-31.49	175	-31.49	648889074	21	506	384
Tae-2159a	gi|383698393|gb|HX051149.1|HX051149	320	-44.95	162	-25.25	648889135	21	644	304	460
Tae-2159a	gi|383696317|gb|HX017941.1|HX017941	303	-42.17	153	-23.34	648890173	21	446	266	174
Tae-2159a	gi|383695338|gb|HX043373.1|HX043373	308	-38.73	155	-20.22	648890661	21	363	109	127
Tae-2159a	gi|383693856|gb|HX010579.1|HX010579	317	-50.98	166	-26.6	648891399	21	353	314	300
Tae-2159a	gi|383692786|gb|HX015880.1|HX015880	175	-30.36	175	-30.36	648891934	21	476	263
Tae-2159a	gi|383692430|gb|HX043143.1|HX043143	466	-78.08	159	-27.8	648892112	21	482	233	166	205
Tae-2159a	gi|383691212|gb|HX008529.1|HX008529	305	-41.78	155	-21.15	648892721	21	421	47	13
Tae-2159a	gi|383689948|gb|HX007797.1|HX007797	466	-78.08	159	-27.8	648893353	21	401	337	270	309
Tae-2159a	gi|383689872|gb|HX007721.1|HX007721	310	-49.72	155	-26.51	648893391	21	454	130	423
Tae-2159a	gi|383689198|gb|HX005483.1|HX005483	309	-39.41	155	-21.91	648893728	21	454	27	195
Tae-2159a	gi|383688984|gb|HX021938.1|HX021938	314	-54.68	164	-30.22	648893835	21	357	229	326
Tae-2159a	gi|383688926|gb|HX021880.1|HX021880	308	-38.73	155	-20.22	648893864	21	542	96	114
Tae-2159a	gi|383687944|gb|HX198337.1|HX198337	175	-25.69	175	-25.69	648894355	21	721	218
Tae-2159a	gi|383686918|gb|HX251019.1|HX251019	316	-40.29	158	-21.6	648894868	21	574	199	240
Tae-2159a	gi|383686080|gb|HX195780.1|HX195780	307	-38.43	154	-21.32	648895287	21	837	746	717
Tae-2159a	gi|383685990|gb|HX195690.1|HX195690	312	-35.36	161	-19.94	648895332	21	832	558	615
Tae-2159a	gi|383685914|gb|HX195614.1|HX195614	315	-41.2	158	-21.31	648895370	21	596	329	138
Tae-2159a	gi|383685176|gb|HX201709.1|HX201709	320	-46.88	162	-27.18	648895739	21	754	304	484
Tae-2159a	gi|383685138|gb|HX201671.1|HX201671	179	-33.99	179	-33.99	648895758	21	708	489
Tae-2159a	gi|383685058|gb|HX200202.1|HX200202	320	-46.88	162	-27.18	648895798	21	815	383	539
Tae-2159a	gi|383685028|gb|HX200172.1|HX200172	302	-45.17	151	-24.05	648895813	21	735	248	300
Tae-2159a	gi|383685018|gb|HX200162.1|HX200162	303	-33.39	153	-18.68	648895818	21	703	418	330
Tae-2159a	gi|383684594|gb|HX198548.1|HX198548	312	-42.64	158	-23.4	648896030	21	787	285	377
Tae-2159a	gi|383683686|gb|HX253235.1|HX253235	303	-38.32	153	-20.4	648896484	21	591	529	435
Tae-2159a	gi|383683048|gb|HX186269.1|HX186269	307	-38.22	156	-20.23	648896803	21	782	214	269
Tae-2159a	gi|383683042|gb|HX186263.1|HX186263	171	-25.86	171	-25.86	648896806	21	408	87
Tae-2159a	gi|383682928|gb|HX184363.1|HX184363	173	-29.45	173	-29.45	648896863	21	448	15
Tae-2159a	gi|383682810|gb|HX184245.1|HX184245	303	-39.87	153	-23.49	648896922	21	793	504	449
Tae-2159a	gi|383682686|gb|HX184121.1|HX184121	317	-43.61	165	-22.37	648896984	21	521	239	292
Tae-2159a	gi|383682488|gb|HX169520.1|HX169520	171	-25.49	171	-25.49	648897083	21	412	179
Tae-2159a	gi|383681788|gb|HX150919.1|HX150919	305	-46.53	153	-25.74	648897433	21	763	163	440
Tae-2159a	gi|383681594|gb|HX183917.1|HX183917	309	-48.91	156	-26.79	648897530	21	620	189	229
Tae-2159a	gi|383680946|gb|HX179347.1|HX179347	304	-41.28	154	-23.66	648897854	21	715	34	242
Tae-2159a	gi|383680920|gb|HX179321.1|HX179321	457	-55.19	157	-19.89	648897867	21	724	168	360	630
Tae-2159a	gi|383680836|gb|HX150855.1|HX150855	315	-42.75	161	-21.92	648897909	21	753	351	375
Tae-2159a	gi|383680426|gb|HX148439.1|HX148439	312	-43.81	158	-23.35	648898114	21	836	717	474
Tae-2159a	gi|383679974|gb|HX143995.1|HX143995	331	-55.36	170	-30.16	648898340	21	734	257	146
Tae-2159a	gi|383679625|gb|HX191202.1|HX191202	464	-66.39	159	-25.55	648898515	21	694	466	276	615
Tae-2159a	gi|383679419|gb|HX179193.1|HX179193	464	-66.39	159	-25.55	648898618	21	716	486	296	638
Tae-2159a	gi|383679391|gb|HX179165.1|HX179165	308	-38.08	154	-19.43	648898632	21	766	479	649
Tae-2159a	gi|383678741|gb|HX172380.1|HX172380	308	-42.75	158	-26.3	648898957	21	718	1	164
Tae-2159a	gi|383678659|gb|HX172298.1|HX172298	310	-41.52	157	-22.66	648898998	21	717	211	493
Tae-2159a	gi|383678553|gb|HX143947.1|HX143947	320	-46.88	162	-27.18	648899051	21	629	296	452
Tae-2159a	gi|383678535|gb|HX143929.1|HX143929	464	-66.39	159	-25.55	648899060	21	720	488	298	640
Tae-2159a	gi|383678385|gb|HX141774.1|HX141774	301	-45.88	151	-23.39	648899135	21	766	335	105
Tae-2159a	gi|383678353|gb|HX141742.1|HX141742	306	-40.64	155	-20.85	648899151	21	804	225	500
Tae-2159a	gi|383678231|gb|HX141620.1|HX141620	179	-33.99	179	-33.99	648899212	21	675	562
Tae-2159a	gi|383678087|gb|HX141476.1|HX141476	174	-31.96	174	-31.96	648899284	21	672	487
Tae-2159a	gi|383677717|gb|HX132060.1|HX132060	171	-30	171	-30	648899469	21	780	560
Tae-2159a	gi|383677665|gb|HX132008.1|HX132008	318	-48.38	163	-25.02	648899495	21	774	277	430
Tae-2159a	gi|383677497|gb|HX131840.1|HX131840	317	-48.57	167	-26.08	648899579	21	727	234	423
Tae-2159a	gi|383677203|gb|HX129954.1|HX129954	178	-32.26	178	-32.26	648899726	21	776	64
Tae-2159a	gi|383676483|gb|HX139362.1|HX139362	493	-85.1	174	-29.88	648900086	21	770	246	225	511
Tae-2159a	gi|383676469|gb|HX139348.1|HX139348	471	-70.31	159	-25.55	648900093	21	714	486	632	296
Tae-2159a	gi|383676265|gb|HX139144.1|HX139144	466	-69.51	161	-28.18	648900195	21	677	374	513	261
Tae-2159a	gi|383676077|gb|HX138956.1|HX138956	317	-55.6	161	-28.81	648900289	21	852	388	348
Tae-2159a	gi|383675593|gb|HX129740.1|HX129740	179	-33.99	179	-33.99	648900531	21	749	530
Tae-2159a	gi|383674713|gb|HX136694.1|HX136694	316	-48.03	160	-26.59	648900971	21	658	215	269
Tae-2159a	gi|383674103|gb|HX132506.1|HX132506	308	-36.93	156	-19.89	648901276	21	749	205	292
Tae-2159a	gi|383673911|gb|HX132314.1|HX132314	311	-37.2	158	-20.18	648901372	21	557	169	185
Tae-2159a	gi|383673593|gb|HX126843.1|HX126843	303	-41.62	153	-22.31	648901531	21	728	214	186
Tae-2159a	gi|383673583|gb|HX126833.1|HX126833	304	-36.35	154	-19.23	648901536	21	739	350	54
Tae-2159a	gi|383673573|gb|HX126823.1|HX126823	464	-66.39	159	-25.55	648901541	21	780	551	361	703
Tae-2159a	gi|383673495|gb|HX125155.1|HX125155	306	-42.64	154	-25.05	648901580	21	714	57	363
Tae-2159a	gi|383673037|gb|HX124697.1|HX124697	173	-31.6	173	-31.6	648901809	21	727	600
Tae-2159a	gi|383672875|gb|HX139406.1|HX139406	303	-45.96	152	-24.5	648901890	21	822	261	219
Tae-2159a	gi|383672763|gb|HX101369.1|HX101369	758	-98.51	154	-25.8	648901946	21	651	226	156	537	202	397
Tae-2159a	gi|383672747|gb|HX101353.1|HX101353	175	-37.17	175	-37.17	648901954	21	288	39
Tae-2159a	gi|383672325|gb|HX107768.1|HX107768	304	-44.03	153	-27.05	648902165	21	497	271	234
Tae-2159a	gi|383671843|gb|HX105872.1|HX105872	315	-47.56	158	-26.88	648902406	21	709	472	676
Tae-2159a	gi|383671707|gb|HX105736.1|HX105736	306	-33.9	153	-16.95	648902474	21	224	187	197
Tae-2159a	gi|383671467|gb|HX105496.1|HX105496	175	-30.36	175	-30.36	648902594	21	607	147
Tae-2159a	gi|383670969|gb|HX111069.1|HX111069	313	-47.75	159	-25.55	648902843	21	615	470	280
Tae-2159a	gi|383670387|gb|HX104488.1|HX104488	310	-39.13	157	-19.79	648903134	21	498	164	153
Tae-2159a	gi|383669875|gb|HX103578.1|HX103578	466	-61.17	158	-21.6	648903390	21	735	174	215	614
Tae-2159a	gi|383669249|gb|HX102136.1|HX102136	320	-44.95	162	-25.25	648903703	21	557	273	429
Tae-2159a	gi|383667735|gb|HX101272.1|HX101272	620	-84.46	165	-22.37	648904460	21	519	254	319	448	91
Tae-2159a	gi|383666723|gb|HX096557.1|HX096557	171	-28.41	171	-28.41	648904966	21	584	406
Tae-2159a	gi|383666349|gb|HX095807.1|HX095807	305	-51.38	154	-27.36	648905153	21	715	370	315
Tae-2159a	gi|383666097|gb|HX099813.1|HX099813	308	-37.72	157	-18.93	648905279	21	322	106	3
Tae-2159a	gi|383665661|gb|HX099178.1|HX099178	620	-84.46	165	-22.37	648905497	21	513	244	309	438	81
Tae-2159a	gi|383665551|gb|HX099068.1|HX099068	305	-51.38	154	-27.36	648905552	21	695	385	330
Tae-2159a	gi|383664341|gb|HX094488.1|HX094488	308	-43.53	157	-22.44	648906157	21	688	534	616
Tae-2159a	gi|383663889|gb|HX098812.1|HX098812	307	-42.67	154	-22.27	648906383	21	558	214	499
Tae-2159a	gi|383663765|gb|HX098688.1|HX098688	307	-42.67	154	-22.27	648906445	21	568	248	533
Tae-2159a	gi|383663355|gb|HX097680.1|HX097680	174	-33.41	174	-33.41	648906650	21	608	11
Tae-2159a	gi|383662233|gb|HX091701.1|HX091701	171	-28.08	171	-28.08	648907211	21	482	459
Tae-2159a	gi|383662227|gb|HX091695.1|HX091695	171	-28.08	171	-28.08	648907214	21	541	518
Tae-2159a	gi|383661739|gb|HX088079.1|HX088079	313	-47.15	157	-25.4	648907458	21	572	347	199
Tae-2159a	gi|383661327|gb|HX087667.1|HX087667	174	-33.41	174	-33.41	648907664	21	697	26
Tae-2159a	gi|383661177|gb|HX091533.1|HX091533	301	-42.36	151	-21.29	648907739	21	588	234	197
Tae-2159a	gi|383660345|gb|HX087573.1|HX087573	305	-40.82	153	-22.09	648908155	21	582	478	230
Tae-2159a	gi|383659521|gb|HX085951.1|HX085951	313	-47.15	157	-25.4	648908567	21	580	368	220
Tae-2159a	gi|383659515|gb|HX085945.1|HX085945	310	-47	158	-26.39	648908570	21	576	301	508
Tae-2159a	gi|383659333|gb|HX085763.1|HX085763	313	-47.15	157	-25.4	648908661	21	578	368	220
Tae-2159a	gi|383659023|gb|HX085490.1|HX085490	179	-33.99	179	-33.99	648908816	21	597	461
Tae-2159a	gi|383658347|gb|HX090105.1|HX090105	304	-44.12	152	-22.37	648909154	21	248	7	136
Tae-2159a	gi|383657751|gb|HX089509.1|HX089509	765	-96.11	156	-23.38	648909452	21	600	376	350	555	579	298
Tae-2159a	gi|383656505|gb|HX069110.1|HX069110	313	-47.15	157	-25.4	648910075	21	688	350	202
Tae-2159a	gi|383656451|gb|HX067269.1|HX067269	303	-39.88	153	-19.94	648910102	21	537	452	279
Tae-2159a	gi|383655865|gb|HX065232.1|HX065232	303	-33.44	153	-18.73	648910395	21	799	412	321
Tae-2159a	gi|383655665|gb|HX077392.1|HX077392	303	-38.32	153	-20.4	648910495	21	468	441	347
Tae-2159a	gi|383655129|gb|HX061049.1|HX061049	463	-63.47	157	-25.4	648910763	21	631	368	220	570
Tae-2159a	gi|383654917|gb|HX060948.1|HX060948	313	-45.35	158	-23.31	648910869	21	612	330	198
Tae-2159a	gi|383654547|gb|HX082650.1|HX082650	313	-47.15	157	-25.4	648911054	21	562	350	202
Tae-2159a	gi|383653905|gb|HX075550.1|HX075550	175	-25.69	175	-25.69	648911375	21	313	207
Tae-2159a	gi|383653369|gb|HX073639.1|HX073639	316	-45.42	163	-22.77	648911643	21	443	118	189
Tae-2159a	gi|383653155|gb|HX073225.1|HX073225	304	-44.03	153	-27.05	648911750	21	496	271	234
Tae-2159a	gi|383652805|gb|HX071631.1|HX071631	313	-47	160	-27.84	648911925	21	602	57	194
Tae-2159a	gi|383652105|gb|HX069140.1|HX069140	313	-47.15	157	-25.4	648912275	21	421	350	202
Tae-2159a	gi|383652099|gb|HX081352.1|HX081352	314	-54.68	164	-30.22	648912278	21	523	274	371
Tae-2159a	gi|383651807|gb|HX080860.1|HX080860	304	-44.03	153	-27.05	648912424	21	552	318	281
Tae-2159a	gi|383651731|gb|HX079815.1|HX079815	314	-50.83	159	-26.56	648912462	21	634	444	541
Tae-2159a	gi|383651721|gb|HX079805.1|HX079805	313	-48.75	158	-26.07	648912467	21	624	198	121
Tae-2159a	gi|383647497|gb|HX079551.1|HX079551	303	-45.34	153	-25	648912594	21	639	319	300
Tae-2159a	gi|383647489|gb|HX079543.1|HX079543	306	-33.9	153	-16.95	648912598	21	442	385	395
Tae-2159a	gi|383646851|gb|HX120244.1|HX120244	304	-44.12	152	-22.37	648912917	21	226	20	149
Tae-2159a	gi|383646213|gb|HX119716.1|HX119716	308	-45.54	158	-23.94	648913203	21	648	576	459
Tae-2159a	gi|383637913|gb|HX057397.1|HX057397	303	-33.44	153	-18.73	648913793	21	571	407	316
Tae-2159a	gi|383637151|gb|HX115642.1|HX115642	303	-33.91	153	-18.58	648914107	21	585	341	467
Tae-2159a	gi|383636937|gb|HX115428.1|HX115428	308	-38.73	155	-20.22	648914214	21	630	99	117
Tae-2159a	gi|383636539|gb|HX112876.1|HX112876	322	-46.46	169	-28.48	648914413	21	574	482	235
Tae-2159a	gi|383635400|gb|HX122825.1|HX122825	304	-36.87	153	-19.99	648914762	21	555	67	49
Tae-2159a	gi|383635396|gb|HX122821.1|HX122821	465	-60.74	158	-21.03	648914764	21	643	509	233	217
Tae-2159a	gi|383634884|gb|HX110385.1|HX110385	317	-44.35	166	-25.18	648915020	21	534	330	403
Tae-2159a	gi|383633734|gb|HX052129.1|HX052129	303	-39.87	153	-23.49	648915595	21	638	503	448
Tae-2159a	gi|383633558|gb|HX051953.1|HX051953	308	-38.73	155	-20.22	648915683	21	580	63	81
Tae-2159a	gi|383633376|gb|HX050160.1|HX050160	307	-42.67	154	-22.27	648915774	21	476	121	406
Tae-2159a	gi|383632686|gb|HX106061.1|HX106061	308	-38.73	155	-20.22	648916119	21	587	64	82
Tae-2159a	gi|383632386|gb|HX103998.1|HX103998	625	-86.35	165	-24.2	648916269	21	530	190	151	109	213
Tae-2159a	gi|383632332|gb|HX103944.1|HX103944	472	-65.35	163	-23.3	648916296	21	577	286	513	234
Tae-2159a	gi|383631656|gb|HX015319.1|HX015319	302	-42.94	152	-21.79	648916634	21	500	8	92
Tae-2159a	gi|383630890|gb|HX099443.1|HX099443	174	-33.41	174	-33.41	648917017	21	487	8
Tae-2159a	gi|383630484|gb|HX082994.1|HX082994	303	-39.88	153	-19.94	648917220	21	569	419	246
Tae-2159a	gi|383630342|gb|HX058413.1|HX058413	306	-46.82	155	-26.72	648917291	21	555	82	157
Tae-2159a	gi|383630128|gb|HX038683.1|HX038683	315	-41.2	158	-21.31	648917398	21	399	320	129
Tae-2159a	gi|383630088|gb|HX038643.1|HX038643	305	-37.85	153	-20	648917418	21	386	223	146
Tae-2159a	gi|383629778|gb|HX038333.1|HX038333	316	-47.17	166	-24.16	648917573	21	391	222	60
Tae-2159a	gi|383629178|gb|HX056526.1|HX056526	313	-41.06	159	-23.3	648917873	21	695	134	593
Tae-2159a	gi|383628708|gb|HX054245.1|HX054245	175	-31.49	175	-31.49	648918108	21	512	384
Tae-2159a	gi|383679332|gb|HX179106.1|HX179106	303	-44.87	153	-26	648918662	21	727	337	318
Tae-2159a	gi|383679206|gb|HX177014.1|HX177014	308	-41.57	156	-23.55	648918725	21	778	724	427
Tae-2159a	gi|383679204|gb|HX177012.1|HX177012	311	-36.91	158	-20.49	648918726	21	751	363	156
Tae-2159a	gi|383679138|gb|HX176946.1|HX176946	306	-42.64	154	-25.05	648918759	21	696	57	363
Tae-2159a	gi|383679118|gb|HX176926.1|HX176926	320	-46.88	162	-27.18	648918769	21	749	314	470
Tae-2159a	gi|383678442|gb|HX141831.1|HX141831	316	-40.29	158	-21.6	648919107	21	821	309	350
Tae-2159a	gi|383678042|gb|HX141431.1|HX141431	326	-53.73	169	-31.16	648919307	21	781	88	546
Tae-2159a	gi|383677762|gb|HX132105.1|HX132105	325	-55.67	174	-30.09	648919447	21	713	131	520
Tae-2159a	gi|383677230|gb|HX129981.1|HX129981	309	-44.7	158	-22.74	648919713	21	829	639	671
Tae-2159a	gi|383677152|gb|HX129903.1|HX129903	308	-35.31	154	-18.32	648919752	21	744	313	409
Tae-2159a	gi|383677136|gb|HX129887.1|HX129887	179	-32.44	179	-32.44	648919760	21	727	401
Tae-2159a	gi|383676442|gb|HX139321.1|HX139321	464	-66.39	159	-25.55	648920107	21	713	483	293	632
Tae-2159a	gi|383676398|gb|HX139277.1|HX139277	309	-38.59	155	-19.95	648920129	21	685	44	139
Tae-2159a	gi|383676322|gb|HX139201.1|HX139201	302	-40.55	151	-22.29	648920167	21	783	681	764
Tae-2159a	gi|383676128|gb|HX139007.1|HX139007	302	-43.4	152	-21.75	648920264	21	591	127	1
Tae-2159a	gi|383675954|gb|HX137047.1|HX137047	174	-29.32	174	-29.32	648920351	21	545	67
Tae-2159a	gi|383675882|gb|HX136975.1|HX136975	179	-29.72	179	-29.72	648920387	21	706	687
Tae-2159a	gi|383675838|gb|HX136931.1|HX136931	303	-39.88	153	-19.94	648920409	21	776	452	279
Tae-2159a	gi|383675394|gb|HX129541.1|HX129541	323	-47.68	170	-24.94	648920631	21	400	249	228
Tae-2159a	gi|383674316|gb|HX134510.1|HX134510	307	-38.43	154	-21.32	648921170	21	847	756	727
Tae-2159a	gi|383673574|gb|HX126824.1|HX126824	316	-48.8	165	-26.17	648921541	21	747	573	54
Tae-2159a	gi|383673454|gb|HX125114.1|HX125114	178	-32.26	178	-32.26	648921601	21	538	66
Tae-2159a	gi|383673330|gb|HX124990.1|HX124990	311	-36.91	158	-20.49	648921663	21	695	363	156
Tae-2159a	gi|383672746|gb|HX101352.1|HX101352	175	-37.17	175	-37.17	648921955	21	287	38
Tae-2159a	gi|383671706|gb|HX105735.1|HX105735	306	-33.9	153	-16.95	648922475	21	422	385	395
Tae-2159a	gi|383669780|gb|HX103483.1|HX103483	320	-44.95	162	-25.25	648923438	21	573	296	452
Tae-2159a	gi|383669526|gb|HX103229.1|HX103229	178	-30.9	178	-30.9	648923565	21	622	195
Tae-2159a	gi|383669248|gb|HX102135.1|HX102135	320	-44.95	162	-25.25	648923704	21	613	304	460
Tae-2159a	gi|383667746|gb|HX101283.1|HX101283	318	-51.44	164	-26.64	648924455	21	565	391	317
Tae-2159a	gi|383667504|gb|HX101152.1|HX101152	303	-33.44	153	-18.73	648924576	21	544	439	348
Tae-2159a	gi|383667076|gb|HX100946.1|HX100946	308	-38.73	155	-20.22	648924790	21	580	63	81
Tae-2159a	gi|383666350|gb|HX095808.1|HX095808	305	-51.38	154	-27.36	648925153	21	574	359	304
Tae-2159a	gi|383666334|gb|HX095792.1|HX095792	178	-30.9	178	-30.9	648925161	21	541	171
Tae-2159a	gi|383666328|gb|HX095786.1|HX095786	346	-52.07	179	-29.67	648925164	21	574	107	121
Tae-2159a	gi|383665886|gb|HX099403.1|HX099403	310	-45.41	160	-27.15	648925385	21	420	230	327
Tae-2159a	gi|383664486|gb|HX094633.1|HX094633	314	-54.68	164	-30.22	648926085	21	469	229	326
Tae-2159a	gi|383663764|gb|HX098687.1|HX098687	307	-42.67	154	-22.27	648926446	21	568	248	533
Tae-2159a	gi|383663704|gb|HX098627.1|HX098627	308	-43.53	157	-22.44	648926476	21	764	561	643
Tae-2159a	gi|383662268|gb|HX091736.1|HX091736	313	-47.15	157	-25.4	648927194	21	712	372	224
Tae-2159a	gi|383662022|gb|HX088362.1|HX088362	172	-29.92	172	-29.92	648927317	21	542	238
Tae-2159a	gi|383661670|gb|HX088010.1|HX088010	317	-52.59	159	-27.67	648927493	21	531	425	356
Tae-2159a	gi|383661604|gb|HX087944.1|HX087944	466	-61.17	158	-21.6	648927526	21	739	200	241	640
Tae-2159a	gi|383661318|gb|HX087658.1|HX087658	174	-33.41	174	-33.41	648927669	21	572	10
Tae-2159a	gi|383660982|gb|HX091338.1|HX091338	316	-41.98	159	-21.21	648927837	21	627	267	590
Tae-2159a	gi|383660896|gb|HX091252.1|HX091252	171	-22.7	171	-22.7	648927880	21	454	280
Tae-2159a	gi|383659518|gb|HX085948.1|HX085948	315	-41.2	158	-21.31	648928569	21	580	319	128
Tae-2159a	gi|383658862|gb|HX093406.1|HX093406	311	-40.3	158	-21.24	648928897	21	621	173	433
Tae-2159a	gi|383658518|gb|HX093250.1|HX093250	175	-25.69	175	-25.69	648929069	21	730	221
Tae-2159a	gi|383657710|gb|HX089313.1|HX089313	316	-41.98	159	-21.21	648929473	21	669	242	565
Tae-2159a	gi|383656940|gb|HX083511.1|HX083511	315	-45.39	158	-25.65	648929858	21	477	103	146
Tae-2159a	gi|383656432|gb|HX067250.1|HX067250	305	-47.97	154	-24.02	648930112	21	678	362	308
Tae-2159a	gi|383656040|gb|HX065296.1|HX065296	174	-32.91	174	-32.91	648930308	21	763	57
Tae-2159a	gi|383655848|gb|HX065215.1|HX065215	320	-44.95	162	-25.25	648930404	21	657	307	463
Tae-2159a	gi|383655602|gb|HX063090.1|HX063090	647	-101.84	171	-26.97	648930527	21	592	148	107	218	363
Tae-2159a	gi|383655474|gb|HX077312.1|HX077312	311	-49.07	158	-28.39	648930591	21	638	220	39
Tae-2159a	gi|383655130|gb|HX061050.1|HX061050	307	-41.72	157	-25.4	648930763	21	251	9	211
Tae-2159a	gi|383655028|gb|HX076888.1|HX076888	313	-47.15	157	-25.4	648930814	21	548	350	202
Tae-2159a	gi|383654812|gb|HX083115.1|HX083115	320	-44.95	162	-25.25	648930922	21	592	317	473
Tae-2159a	gi|383654548|gb|HX082651.1|HX082651	313	-47.15	157	-25.4	648931054	21	654	350	202
Tae-2159a	gi|383654342|gb|HX081674.1|HX081674	306	-33.9	153	-16.95	648931157	21	417	363	373
Tae-2159a	gi|383654288|gb|HX081620.1|HX081620	306	-37.54	153	-20.57	648931184	21	511	261	273
Tae-2159a	gi|383652882|gb|HX073097.1|HX073097	307	-49.42	155	-25.13	648931887	21	544	292	345
Tae-2159a	gi|383652526|gb|HX071152.1|HX071152	309	-39.08	157	-20.25	648932065	21	575	534	496
Tae-2159a	gi|383652508|gb|HX071134.1|HX071134	303	-41.62	153	-22.31	648932074	21	782	434	406
Tae-2159a	gi|383652098|gb|HX081351.1|HX081351	314	-54.68	164	-30.22	648932279	21	508	259	356
Tae-2159a	gi|383651748|gb|HX080203.1|HX080203	175	-25.69	175	-25.69	648932454	21	568	300
Tae-2159a	gi|383647490|gb|HX079544.1|HX079544	306	-33.9	153	-16.95	648932598	21	442	385	395
Tae-2159a	gi|383647306|gb|HX079360.1|HX079360	308	-36.93	156	-19.89	648932690	21	626	281	368
Tae-2159a	gi|383647268|gb|HX079322.1|HX079322	313	-43.63	159	-23.4	648932709	21	593	45	553
Tae-2159a	gi|383646850|gb|HX120243.1|HX120243	620	-84.46	165	-22.37	648932918	21	546	266	331	460	103
Tae-2159a	gi|383637880|gb|HX055179.1|HX055179	303	-33.44	153	-18.73	648933810	21	578	338	247
Tae-2159a	gi|383637792|gb|HX055091.1|HX055091	311	-44.91	158	-23.34	648933854	21	606	209	302
Tae-2159a	gi|383637560|gb|HX052871.1|HX052871	308	-38.4	156	-21.27	648933970	21	450	191	428
Tae-2159a	gi|383636606|gb|HX112943.1|HX112943	306	-39.87	156	-22.03	648934380	21	561	122	65
Tae-2159a	gi|383636482|gb|HX112819.1|HX112819	315	-51.26	161	-27.91	648934442	21	251	173	190
Tae-2159a	gi|383635549|gb|HX122974.1|HX122974	320	-44.95	162	-25.25	648934688	21	477	328	410
Tae-2159a	gi|383635351|gb|HX122776.1|HX122776	460	-72.58	158	-25.31	648934787	21	563	320	539	262
Tae-2159a	gi|383634675|gb|HX037998.1|HX037998	303	-40.07	153	-21.27	648935125	21	315	254	157
Tae-2159a	gi|383632687|gb|HX106062.1|HX106062	308	-38.73	155	-20.22	648936119	21	607	63	81
Tae-2159a	gi|383632685|gb|HX106060.1|HX106060	308	-38.73	155	-20.22	648936120	21	586	63	81
Tae-2159a	gi|383632387|gb|HX103999.1|HX103999	625	-86.35	165	-24.2	648936269	21	529	189	150	108	212
Tae-2159a	gi|383631145|gb|HX101684.1|HX101684	309	-48.91	156	-26.79	648936890	21	364	203	243
Tae-2159a	gi|383631079|gb|HX099632.1|HX099632	308	-43.53	157	-22.44	648936923	21	718	564	646
Tae-2159a	gi|383630901|gb|HX099454.1|HX099454	309	-43.35	156	-24.13	648937012	21	580	235	547
Tae-2159a	gi|383629167|gb|HX056515.1|HX056515	306	-46.82	155	-26.72	648937879	21	554	7	82
Tae-2159a	gi|383628715|gb|HX054252.1|HX054252	308	-38.73	155	-20.22	648938105	21	552	26	44
Tae-2159a	gi|383626832|gb|HX031791.1|HX031791	309	-35.87	158	-19.44	648939047	21	366	68	93
Tae-2159a	gi|383626242|gb|HX036137.1|HX036137	305	-46.53	153	-25.74	648939342	21	500	191	468
Tae-2159a	gi|383624242|gb|HX015669.1|HX015669	307	-39.85	157	-19.96	648939739	21	358	144	7
Tae-2159a	gi|383619673|gb|HX005190.1|HX005190	308	-38.73	155	-20.22	648940519	21	338	109	127
Tae-2159a	gi|383618611|gb|HX033955.1|HX033955	305	-41.78	155	-21.15	648941050	21	378	47	13
Tae-2159a	gi|383617033|gb|HX045845.1|HX045845	315	-41.2	158	-21.31	648941734	21	422	343	152
Tae-2159a	gi|383616989|gb|HX045801.1|HX045801	308	-48.63	157	-29.99	648941756	21	366	266	56
Tae-2159a	gi|383616925|gb|HX045737.1|HX045737	303	-41.62	153	-22.31	648941788	21	376	355	327
Tae-2159a	gi|383616254|gb|HX030040.1|HX030040	306	-46.82	155	-26.72	648942120	21	453	36	111
Tae-2159a	gi|383616248|gb|HX030034.1|HX030034	327	-53.66	170	-32.25	648942123	21	375	258	334
Tae-2159a	gi|383614180|gb|HX028112.1|HX028112	175	-25.69	175	-25.69	648943066	21	391	274
Tae-2159a	gi|383614044|gb|HX027976.1|HX027976	307	-38.92	157	-19.89	648943134	21	400	169	361
Tae-2159a	gi|383613626|gb|HX026166.1|HX026166	306	-46.82	155	-26.72	648943343	21	424	63	138
Tae-2159a	gi|383613492|gb|HX043527.1|HX043527	303	-38.31	152	-20.05	648943410	21	519	336	447
Tae-2187	gi|383748260|gb|HX191550.1|HX191550	173	-28.93	173	-28.93	648945003	24	374	268
Tae-2187	gi|383740607|gb|HX169933.1|HX169933	316	-59.74	166	-33.18	648960265	24	697	398	374
Tae-2187	gi|383737489|gb|HX125956.1|HX125956	172	-29.93	172	-29.93	648961824	24	783	265
Tae-2187	gi|383735981|gb|HX155018.1|HX155018	172	-32.34	172	-32.34	648962578	24	790	126
Tae-2187	gi|383732167|gb|HX146268.1|HX146268	316	-59.74	166	-33.18	648964485	24	713	403	379
Tae-2187	gi|383729283|gb|HX146048.1|HX146048	172	-32.34	172	-32.34	648965927	24	790	523
Tae-2187	gi|383722008|gb|HX112029.1|HX112029	305	-52.35	153	-30.71	648969565	24	545	476	250
Tae-2187	gi|383712818|gb|HX075178.1|HX075178	319	-51.71	161	-29.12	648973156	24	520	141	159
Tae-2187	gi|383711442|gb|HX053966.1|HX053966	181	-38.74	181	-38.74	648973716	24	587	427
Tae-2187	gi|383707303|gb|HX058316.1|HX058316	181	-38.74	181	-38.74	648975785	24	561	430
Tae-2187	gi|383680609|gb|HX148622.1|HX148622	181	-38.74	181	-38.74	648987235	24	757	427
Tae-2187	gi|383680369|gb|HX148382.1|HX148382	171	-30.96	171	-30.96	648987355	24	512	351
Tae-2187	gi|383725695|gb|HX067722.1|HX067722	172	-29.93	172	-29.93	648987722	24	420	175
Tae-2187	gi|383713155|gb|HX079090.1|HX079090	305	-52.35	153	-30.71	648992988	24	618	451	225
Tae-2187	gi|383699939|gb|HX049611.1|HX049611	172	-36.5	172	-36.5	648997575	24	134	62
Tae-2187	gi|383680990|gb|HX179391.1|HX179391	173	-31.1	173	-31.1	649007045	24	743	480
Tae-2187	gi|383675833|gb|HX136926.1|HX136926	172	-29.93	172	-29.93	649009624	24	789	176
Tae-2187	gi|383675057|gb|HX127419.1|HX127419	176	-37.47	176	-37.47	649010012	24	622	155
Tae-2187	gi|383669309|gb|HX102196.1|HX102196	179	-38.54	179	-38.54	649012886	24	578	491
Tae-2187	gi|383660077|gb|HX087305.1|HX087305	317	-54.63	163	-29.59	649017502	24	406	207	36
Tae-2187	gi|383678302|gb|HX141691.1|HX141691	302	-36.64	151	-18.48	649028390	24	782	124	574
Tae-2187	gi|383675294|gb|HX129441.1|HX129441	172	-29.93	172	-29.93	649029894	24	811	199
Tae-2187	gi|383669310|gb|HX102197.1|HX102197	179	-38.54	179	-38.54	649032886	24	530	491
Tae-2187	gi|383666320|gb|HX095778.1|HX095778	326	-62.74	169	-31.71	649034381	24	574	9	274
Tae-2187	gi|383666052|gb|HX099768.1|HX099768	305	-52.35	153	-30.71	649034515	24	629	331	105
Tae-2187	gi|383660076|gb|HX087304.1|HX087304	317	-54.63	163	-29.59	649037503	24	636	211	40
Tae-2187	gi|383616358|gb|HX030144.1|HX030144	319	-51.71	161	-29.12	649051281	24	282	238	256
Tae-2187	gi|383614886|gb|HX044032.1|HX044032	319	-51.71	161	-29.12	649051926	24	266	184	202
Tae-2159c	gi|383748352|gb|HX191642.1|HX191642	457	-55.19	157	-19.89	649054170	21	680	169	361	631
Tae-2159c	gi|383748182|gb|HX189465.1|HX189465	311	-36.91	158	-20.49	649054255	21	584	350	143
Tae-2159c	gi|383747532|gb|HX177225.1|HX177225	457	-55.19	157	-19.89	649054580	21	675	165	357	627
Tae-2159c	gi|383746954|gb|HX138490.1|HX138490	301	-48.53	151	-25.2	649054869	21	742	299	72
Tae-2159c	gi|383746684|gb|HX138331.1|HX138331	307	-34.77	154	-17.66	649055004	21	702	587	564
Tae-2159c	gi|383746542|gb|HX167335.1|HX167335	179	-32.74	179	-32.74	649055075	21	736	681
Tae-2159c	gi|383746504|gb|HX138262.1|HX138262	179	-33.27	179	-33.27	649055094	21	684	339
Tae-2159c	gi|383746408|gb|HX138166.1|HX138166	310	-44.67	160	-24.29	649055142	21	815	277	161
Tae-2159c	gi|383746292|gb|HX167196.1|HX167196	175	-25.69	175	-25.69	649055200	21	820	168
Tae-2159c	gi|383745966|gb|HX136156.1|HX136156	312	-46.05	160	-24.34	649055363	21	629	313	532
Tae-2159c	gi|383745914|gb|HX165253.1|HX165253	179	-33.99	179	-33.99	649055389	21	733	512
Tae-2159c	gi|383745586|gb|HX135998.1|HX135998	302	-35.35	152	-20.49	649055553	21	749	1	362
Tae-2159c	gi|383745484|gb|HX165045.1|HX165045	314	-43.28	161	-23.08	649055604	21	789	285	765
Tae-2159c	gi|383744638|gb|HX186440.1|HX186440	175	-26.27	175	-26.27	649056027	21	792	591
Tae-2159c	gi|383744276|gb|HX174708.1|HX174708	306	-46.82	155	-26.72	649056208	21	704	62	137
Tae-2159c	gi|383743452|gb|HX164762.1|HX164762	309	-39.08	157	-20.25	649056620	21	796	465	427
Tae-2159c	gi|383743434|gb|HX164744.1|HX164744	179	-33.99	179	-33.99	649056629	21	793	442
Tae-2159c	gi|383743250|gb|HX164560.1|HX164560	306	-42.64	154	-25.05	649056721	21	714	57	363
Tae-2159c	gi|383743216|gb|HX150441.1|HX150441	617	-98.27	159	-29.23	649056738	21	742	259	564	96	627
Tae-2159c	gi|383742994|gb|HX148028.1|HX148028	318	-48.38	163	-25.02	649056849	21	699	281	434
Tae-2159c	gi|383742948|gb|HX147982.1|HX147982	328	-59.59	177	-32.4	649056872	21	787	181	330
Tae-2159c	gi|383742932|gb|HX147966.1|HX147966	307	-38.22	156	-20.23	649056880	21	723	176	231
Tae-2159c	gi|383742834|gb|HX145678.1|HX145678	309	-51.48	158	-30.62	649056929	21	491	359	190
Tae-2159c	gi|383742414|gb|HX133872.1|HX133872	310	-42.77	156	-22.44	649057139	21	739	197	503
Tae-2159c	gi|383742270|gb|HX133728.1|HX133728	318	-48.38	163	-25.02	649057211	21	788	268	421
Tae-2159c	gi|383741858|gb|HX184536.1|HX184536	315	-42.56	158	-21.52	649057417	21	400	144	235
Tae-2159c	gi|383741758|gb|HX184436.1|HX184436	320	-46.88	162	-27.18	649057467	21	698	302	458
Tae-2159c	gi|383741750|gb|HX184428.1|HX184428	799	-114.47	171	-28.82	649057471	21	666	365	313	604	584	566
Tae-2159c	gi|383741390|gb|HX179856.1|HX179856	305	-40.45	153	-23.04	649057651	21	773	208	601
Tae-2159c	gi|383740692|gb|HX170018.1|HX170018	306	-42.64	154	-25.05	649058000	21	690	46	352
Tae-2159c	gi|383740662|gb|HX169988.1|HX169988	310	-38.58	157	-20.66	649058015	21	767	113	706
Tae-2159c	gi|383740016|gb|HX145524.1|HX145524	308	-39.12	156	-20.99	649058338	21	470	425	305
Tae-2159c	gi|383739966|gb|HX145474.1|HX145474	312	-52.29	158	-27.72	649058363	21	751	456	593
Tae-2159c	gi|383739458|gb|HX140728.1|HX140728	311	-36.91	158	-20.49	649058617	21	699	514	307
Tae-2159c	gi|383739230|gb|HX138509.1|HX138509	310	-38.58	157	-20.66	649058731	21	798	151	744
Tae-2159c	gi|383739080|gb|HX131420.1|HX131420	318	-51.44	164	-26.64	649058806	21	767	480	406
Tae-2159c	gi|383738928|gb|HX131268.1|HX131268	457	-51.12	153	-22.64	649058882	21	404	338	362	314
Tae-2159c	gi|383738926|gb|HX131266.1|HX131266	179	-33.99	179	-33.99	649058883	21	771	494
Tae-2159c	gi|383738836|gb|HX131176.1|HX131176	315	-50.39	161	-25.75	649058928	21	697	262	217
Tae-2159c	gi|383738422|gb|HX124279.1|HX124279	317	-44.35	166	-25.18	649059135	21	494	297	370
Tae-2159c	gi|383736878|gb|HX162458.1|HX162458	464	-66.39	159	-25.55	649059907	21	535	359	169	508
Tae-2159c	gi|383736442|gb|HX155479.1|HX155479	320	-46.88	162	-27.18	649060125	21	713	233	413
Tae-2159c	gi|383736222|gb|HX155259.1|HX155259	318	-48.38	163	-25.02	649060235	21	695	376	529
Tae-2159c	gi|383736008|gb|HX155045.1|HX155045	316	-40.29	158	-21.6	649060342	21	748	209	250
Tae-2159c	gi|383735570|gb|HX143500.1|HX143500	304	-41.79	154	-25.06	649060561	21	655	535	91
Tae-2159c	gi|383735074|gb|HX141087.1|HX141087	308	-39.06	154	-21.38	649060809	21	686	116	289
Tae-2159c	gi|383734526|gb|HX128512.1|HX128512	301	-48.53	151	-25.2	649061083	21	756	311	84
Tae-2159c	gi|383734324|gb|HX136518.1|HX136518	178	-31.31	178	-31.31	649061184	21	771	711
Tae-2159c	gi|383734296|gb|HX128393.1|HX128393	305	-37.04	153	-19.6	649061198	21	823	616	740
Tae-2159c	gi|383734006|gb|HX121628.1|HX121628	308	-36.93	156	-19.89	649061343	21	550	307	394
Tae-2159c	gi|383733512|gb|HX160442.1|HX160442	303	-42.61	153	-25.38	649061590	21	534	461	153
Tae-2159c	gi|383733490|gb|HX160420.1|HX160420	315	-58.51	161	-34.5	649061601	21	705	514	259
Tae-2159c	gi|383733314|gb|HX160244.1|HX160244	308	-36.93	156	-19.89	649061689	21	607	192	279
Tae-2159c	gi|383733262|gb|HX160192.1|HX160192	179	-33.99	179	-33.99	649061715	21	723	504
Tae-2159c	gi|383733182|gb|HX160112.1|HX160112	318	-51.44	164	-26.64	649061755	21	755	470	396
Tae-2159c	gi|383733106|gb|HX160036.1|HX160036	318	-48.38	163	-25.02	649061793	21	706	268	421
Tae-2159c	gi|383732016|gb|HX126775.1|HX126775	465	-72.56	156	-25.57	649062338	21	783	376	630	98
Tae-2159c	gi|383731658|gb|HX126417.1|HX126417	311	-36.91	158	-20.49	649062517	21	787	409	202
Tae-2159c	gi|383731496|gb|HX126255.1|HX126255	312	-52.29	158	-27.72	649062598	21	805	510	647
Tae-2159c	gi|383731266|gb|HX126025.1|HX126025	174	-29.32	174	-29.32	649062713	21	829	66
Tae-2159c	gi|383731182|gb|HX136430.1|HX136430	175	-27.65	175	-27.65	649062755	21	769	190
Tae-2159c	gi|383731078|gb|HX134340.1|HX134340	302	-38.71	152	-20.73	649062807	21	724	314	216
Tae-2159c	gi|383730908|gb|HX131789.1|HX131789	310	-37.72	159	-19.95	649062892	21	786	31	634
Tae-2159c	gi|383730840|gb|HX131721.1|HX131721	465	-59.07	163	-24.15	649062926	21	654	19	50	79
Tae-2159c	gi|383730348|gb|HX158153.1|HX158153	307	-45.81	154	-23.18	649063172	21	744	598	710
Tae-2159c	gi|383729914|gb|HX157719.1|HX157719	318	-48.38	163	-25.02	649063389	21	788	293	446
Tae-2159c	gi|383729290|gb|HX146055.1|HX146055	309	-44.13	157	-23.34	649063701	21	652	355	106
Tae-2159c	gi|383729282|gb|HX146047.1|HX146047	315	-45.54	165	-23.29	649063705	21	694	305	252
Tae-2159c	gi|383729248|gb|HX146013.1|HX146013	464	-66.39	159	-25.55	649063722	21	724	486	296	638
Tae-2159c	gi|383728356|gb|HX116911.1|HX116911	173	-29.45	173	-29.45	649064168	21	518	21
Tae-2159c	gi|383728116|gb|HX116671.1|HX116671	320	-46.88	162	-27.18	649064288	21	642	310	466
Tae-2159c	gi|383727888|gb|HX115058.1|HX115058	620	-83.09	165	-22.37	649064402	21	445	160	225	354	1
Tae-2159c	gi|383727532|gb|HX107378.1|HX107378	172	-29.92	172	-29.92	649064580	21	130	93
Tae-2159c	gi|383727504|gb|HX107350.1|HX107350	308	-43.53	157	-22.44	649064594	21	623	422	504
Tae-2159c	gi|383726730|gb|HX074115.1|HX074115	308	-36.93	156	-19.89	649064981	21	639	294	381
Tae-2159c	gi|383748071|gb|HX189354.1|HX189354	312	-52.29	158	-27.72	649065746	21	707	523	660
Tae-2159c	gi|383747487|gb|HX177180.1|HX177180	301	-50.12	151	-27.12	649066038	21	434	228	52
Tae-2159c	gi|383746811|gb|HX167493.1|HX167493	318	-48.38	163	-25.02	649066376	21	721	283	436
Tae-2159c	gi|383745987|gb|HX136177.1|HX136177	318	-51.44	164	-26.64	649066788	21	645	372	298
Tae-2159c	gi|383745905|gb|HX165244.1|HX165244	306	-42.64	154	-25.05	649066829	21	694	55	361
Tae-2159c	gi|383745285|gb|HX129178.1|HX129178	313	-44.58	161	-26.68	649067139	21	772	75	180
Tae-2159c	gi|383744017|gb|HX172661.1|HX172661	321	-44.47	166	-23.78	649067773	21	777	690	722
Tae-2159c	gi|383743871|gb|HX172515.1|HX172515	320	-46.88	162	-27.18	649067846	21	534	241	397
Tae-2159c	gi|383743749|gb|HX170411.1|HX170411	308	-36.93	156	-19.89	649067907	21	670	325	412
Tae-2159c	gi|383743353|gb|HX164663.1|HX164663	301	-42.97	151	-23.45	649068105	21	718	493	347
Tae-2159c	gi|383742937|gb|HX147971.1|HX147971	306	-49.64	153	-27.25	649068313	21	701	351	638
Tae-2159c	gi|383742849|gb|HX147883.1|HX147883	320	-45.15	167	-24.18	649068357	21	715	290	337
Tae-2159c	gi|383742719|gb|HX135768.1|HX135768	316	-42.59	163	-22.32	649068422	21	829	632	754
Tae-2159c	gi|383742097|gb|HX133555.1|HX133555	311	-52.77	158	-26.75	649068733	21	776	748	283
Tae-2159c	gi|383740857|gb|HX170183.1|HX170183	317	-43.64	159	-22.04	649069353	21	815	285	639
Tae-2159c	gi|383740511|gb|HX169837.1|HX169837	469	-65.36	165	-22.37	649069526	21	563	273	326	455
Tae-2159c	gi|383740327|gb|HX167864.1|HX167864	317	-52.06	162	-26.07	649069618	21	717	146	69
Tae-2159c	gi|383739961|gb|HX145469.1|HX145469	303	-39.88	153	-19.94	649069801	21	833	452	279
Tae-2159c	gi|383739763|gb|HX143413.1|HX143413	311	-36.91	158	-20.49	649069900	21	729	350	143
Tae-2159c	gi|383739547|gb|HX140817.1|HX140817	307	-43.83	155	-22.02	649070008	21	739	470	307
Tae-2159c	gi|383739469|gb|HX140739.1|HX140739	320	-44.97	166	-24.13	649070047	21	618	486	445
Tae-2159c	gi|383738877|gb|HX131217.1|HX131217	460	-62.56	158	-22.64	649070343	21	649	388	361	440
Tae-2159c	gi|383738573|gb|HX129321.1|HX129321	313	-43.04	163	-22.29	649070495	21	700	501	481
Tae-2159c	gi|383737665|gb|HX121938.1|HX121938	308	-38.73	155	-20.22	649070949	21	564	41	59
Tae-2159c	gi|383737137|gb|HX162717.1|HX162717	306	-39.96	155	-21.38	649071213	21	656	129	298
Tae-2159c	gi|383736619|gb|HX155656.1|HX155656	175	-37.17	175	-37.17	649071472	21	476	116
Tae-2159c	gi|383736373|gb|HX155410.1|HX155410	306	-42.64	154	-25.05	649071595	21	693	57	363
Tae-2159c	gi|383736227|gb|HX155264.1|HX155264	312	-42.64	158	-23.4	649071668	21	774	284	376
Tae-2159c	gi|383736165|gb|HX155202.1|HX155202	312	-41.75	158	-22.54	649071699	21	731	519	287
Tae-2159c	gi|383736071|gb|HX155108.1|HX155108	307	-45.32	154	-23.72	649071746	21	722	700	674
Tae-2159c	gi|383736057|gb|HX155094.1|HX155094	319	-50.52	162	-25.9	649071753	21	661	418	509
Tae-2159c	gi|383736033|gb|HX155070.1|HX155070	312	-39.35	161	-22.76	649071765	21	725	1	68
Tae-2159c	gi|383735951|gb|HX153597.1|HX153597	305	-40.82	153	-22.09	649071806	21	671	494	246
Tae-2159c	gi|383735635|gb|HX143565.1|HX143565	465	-61.09	155	-20.73	649071964	21	428	232	307	382
Tae-2159c	gi|383735489|gb|HX141280.1|HX141280	317	-48.57	167	-26.08	649072037	21	680	232	421
Tae-2159c	gi|383735145|gb|HX128798.1|HX128798	303	-45.34	153	-25	649072209	21	687	295	276
Tae-2159c	gi|383734801|gb|HX140925.1|HX140925	627	-72.3	165	-21.24	649072381	21	690	304	268	286	235
Tae-2159c	gi|383734645|gb|HX128520.1|HX128520	172	-33.31	172	-33.31	649072459	21	803	76
Tae-2159c	gi|383734291|gb|HX128388.1|HX128388	311	-36.91	158	-20.49	649072636	21	753	385	178
Tae-2159c	gi|383734145|gb|HX121767.1|HX121767	465	-60.74	158	-21.03	649072709	21	568	507	231	215
Tae-2159c	gi|383733783|gb|HX160713.1|HX160713	305	-44.19	154	-25.55	649072890	21	551	265	460
Tae-2159c	gi|383733627|gb|HX160557.1|HX160557	301	-42.97	151	-23.45	649072968	21	679	517	371
Tae-2159c	gi|383733523|gb|HX160453.1|HX160453	301	-39.44	151	-21.34	649073020	21	681	338	96
Tae-2159c	gi|383733503|gb|HX160433.1|HX160433	311	-44.28	157	-23.45	649073030	21	722	356	379
Tae-2159c	gi|383733403|gb|HX160333.1|HX160333	305	-40.82	153	-22.09	649073080	21	790	480	232
Tae-2159c	gi|383733243|gb|HX160173.1|HX160173	318	-48.38	163	-25.02	649073160	21	787	277	430
Tae-2159c	gi|383733165|gb|HX160095.1|HX160095	307	-45.81	154	-23.18	649073199	21	751	605	717
Tae-2159c	gi|383733001|gb|HX153210.1|HX153210	309	-46.72	159	-27.03	649073281	21	881	169	592
Tae-2159c	gi|383732925|gb|HX153134.1|HX153134	309	-45.46	157	-25.31	649073319	21	717	429	647
Tae-2159c	gi|383732407|gb|HX150460.1|HX150460	306	-34.21	153	-17.67	649073578	21	435	112	136
Tae-2159c	gi|383732367|gb|HX148255.1|HX148255	300	-44.94	150	-24.12	649073598	21	640	465	507
Tae-2159c	gi|383731809|gb|HX126568.1|HX126568	313	-50.1	158	-26.45	649073877	21	757	121	612
Tae-2159c	gi|383731645|gb|HX126404.1|HX126404	308	-45.82	155	-24.83	649073959	21	711	485	644
Tae-2159c	gi|383731531|gb|HX126290.1|HX126290	320	-46.88	162	-27.18	649074016	21	792	241	421
Tae-2159c	gi|383730915|gb|HX134177.1|HX134177	304	-39.56	154	-20.68	649074324	21	821	218	584
Tae-2159c	gi|383730131|gb|HX157936.1|HX157936	627	-72.3	165	-21.24	649074716	21	704	264	228	246	195
Tae-2159c	gi|383729769|gb|HX157574.1|HX157574	317	-50.77	166	-29.81	649074897	21	689	456	667
Tae-2159c	gi|383729721|gb|HX157526.1|HX157526	303	-32.98	153	-17.8	649074921	21	743	287	236
Tae-2159c	gi|383729609|gb|HX157414.1|HX157414	305	-38.78	154	-22.13	649074977	21	756	675	394
Tae-2159c	gi|383729255|gb|HX146020.1|HX146020	315	-45.54	165	-23.29	649075154	21	718	331	278
Tae-2159c	gi|383728917|gb|HX145682.1|HX145682	623	-84.57	159	-22.12	649075323	21	882	693	838	224	35
Tae-2159c	gi|383728367|gb|HX116922.1|HX116922	307	-43.83	155	-22.02	649075598	21	592	393	230
Tae-2159c	gi|383728355|gb|HX116910.1|HX116910	173	-29.45	173	-29.45	649075604	21	516	18
Tae-2159c	gi|383727887|gb|HX115057.1|HX115057	620	-84.46	165	-22.37	649075838	21	571	271	336	465	108
Tae-2159c	gi|383727603|gb|HX107449.1|HX107449	309	-47.88	155	-25.92	649075980	21	518	479	188
Tae-2159c	gi|383727505|gb|HX107351.1|HX107351	308	-43.53	157	-22.44	649076029	21	670	422	504
Tae-2159c	gi|383727075|gb|HX102952.1|HX102952	311	-54.99	157	-30.91	649076244	21	653	486	534
Tae-2159c	gi|383726607|gb|HX073992.1|HX073992	303	-45.34	153	-25	649076478	21	454	278	259
Tae-2159c	gi|383726453|gb|HX073838.1|HX073838	304	-44.03	153	-27.05	649076555	21	484	255	218
Tae-2159c	gi|383725866|gb|HX067893.1|HX067893	303	-33.44	153	-18.73	649076849	21	769	384	293
Tae-2159c	gi|383725340|gb|HX114842.1|HX114842	308	-43.53	157	-22.44	649077112	21	679	548	630
Tae-2159c	gi|383725062|gb|HX114564.1|HX114564	315	-41.2	158	-21.31	649077251	21	516	374	183
Tae-2159c	gi|383724416|gb|HX081962.1|HX081962	317	-44.35	166	-25.18	649077574	21	487	295	368
Tae-2159c	gi|383724392|gb|HX081938.1|HX081938	317	-44.35	166	-25.18	649077586	21	627	323	396
Tae-2159c	gi|383723798|gb|HX078118.1|HX078118	308	-43.53	157	-22.44	649077883	21	655	523	605
Tae-2159c	gi|383723270|gb|HX121105.1|HX121105	313	-47.75	159	-25.55	649078147	21	580	458	268
Tae-2159c	gi|383722426|gb|HX070364.1|HX070364	310	-51.08	160	-28.72	649078569	21	466	273	197
Tae-2159c	gi|383722220|gb|HX070158.1|HX070158	175	-25.69	175	-25.69	649078672	21	598	210
Tae-2159c	gi|383720980|gb|HX109769.1|HX109769	312	-43.35	158	-22.57	649079292	21	396	332	292
Tae-2159c	gi|383719918|gb|HX076097.1|HX076097	174	-33.41	174	-33.41	649079823	21	608	11
Tae-2159c	gi|383719476|gb|HX070078.1|HX070078	317	-52.06	162	-26.07	649080044	21	633	100	23
Tae-2159c	gi|383717928|gb|HX059407.1|HX059407	175	-25.69	175	-25.69	649080818	21	601	224
Tae-2159c	gi|383717652|gb|HX051384.1|HX051384	306	-37.1	155	-22.48	649080956	21	585	82	6
Tae-2159c	gi|383717614|gb|HX051346.1|HX051346	303	-33.44	153	-18.73	649080975	21	518	413	322
Tae-2159c	gi|383717328|gb|HX089365.1|HX089365	301	-40.3	151	-21.51	649081118	21	596	430	552
Tae-2159c	gi|383717200|gb|HX087053.1|HX087053	308	-36.93	156	-19.89	649081182	21	467	275	362
Tae-2159c	gi|383716602|gb|HX062134.1|HX062134	620	-84.46	165	-22.37	649081481	21	547	244	309	438	81
Tae-2159c	gi|383716018|gb|HX066316.1|HX066316	321	-50.1	168	-30.44	649081773	21	523	23	178
Tae-2159c	gi|383713524|gb|HX082831.1|HX082831	325	-43.59	166	-25.18	649082016	21	528	310	398
Tae-2159c	gi|383713220|gb|HX079155.1|HX079155	304	-41.7	153	-27.05	649082168	21	522	280	243
Tae-2159c	gi|383712920|gb|HX077066.1|HX077066	325	-43.59	166	-25.18	649082318	21	551	344	432
Tae-2159c	gi|383712898|gb|HX077044.1|HX077044	457	-65.72	154	-24.87	649082329	21	452	220	349	100
Tae-2159c	gi|383712112|gb|HX056007.1|HX056007	313	-47.15	157	-25.4	649082594	21	675	361	213
Tae-2159c	gi|383711836|gb|HX055731.1|HX055731	308	-38.73	155	-20.22	649082732	21	652	91	109
Tae-2159c	gi|383711676|gb|HX055571.1|HX055571	313	-47.15	157	-25.4	649082812	21	679	372	224
Tae-2159c	gi|383710230|gb|HX066064.1|HX066064	460	-62.56	158	-22.64	649083535	21	427	198	171	250
Tae-2159c	gi|383710170|gb|HX066004.1|HX066004	460	-62.56	158	-22.64	649083565	21	666	413	386	465
Tae-2159c	gi|383709914|gb|HX065748.1|HX065748	303	-33.44	153	-18.73	649083693	21	681	417	326
Tae-2159c	gi|383708872|gb|HX051802.1|HX051802	317	-52.06	162	-26.07	649084214	21	732	106	29
Tae-2159c	gi|383707956|gb|HX069344.1|HX069344	314	-48.33	164	-24.8	649084672	21	789	504	430
Tae-2159c	gi|383707808|gb|HX067410.1|HX067410	175	-31.49	175	-31.49	649084746	21	541	401
Tae-2159c	gi|383707634|gb|HX064248.1|HX064248	307	-42.67	154	-22.27	649084833	21	561	201	486
Tae-2159c	gi|383707582|gb|HX064196.1|HX064196	319	-48	166	-26.98	649084859	21	449	414	42
Tae-2159c	gi|383705909|gb|HX056021.1|HX056021	466	-78.08	159	-27.8	649085695	21	528	346	279	318
Tae-2159c	gi|383701240|gb|HX013153.1|HX013153	304	-41.7	153	-27.05	649086137	21	83	52	15
Tae-2159c	gi|383699600|gb|HX033631.1|HX033631	466	-65.65	160	-23.26	649086957	21	350	275	237	305
Tae-2159c	gi|383698676|gb|HX030724.1|HX030724	327	-50.05	166	-27.42	649087419	21	509	366	278
Tae-2159c	gi|383698350|gb|HX051106.1|HX051106	313	-41.06	159	-23.3	649087582	21	747	243	702
Tae-2159c	gi|383697166|gb|HX030717.1|HX030717	303	-41.62	153	-22.31	649088174	21	348	311	283
Tae-2159c	gi|383694789|gb|HX037464.1|HX037464	330	-45.5	165	-23.47	649089361	21	303	44	235
Tae-2159c	gi|383693279|gb|HX016373.1|HX016373	307	-38.92	157	-19.89	649090113	21	332	114	306
Tae-2159c	gi|383692435|gb|HX043148.1|HX043148	466	-78.08	159	-27.8	649090535	21	561	241	174	213
Tae-2159c	gi|383691621|gb|HX009934.1|HX009934	305	-45.33	154	-25.23	649090942	21	115	1	71
Tae-2159c	gi|383691037|gb|HX008354.1|HX008354	310	-49.72	155	-26.51	649091234	21	455	131	424
Tae-2159c	gi|383690467|gb|HX024493.1|HX024493	316	-43.2	162	-23.39	649091519	21	324	178	274
Tae-2159c	gi|383690391|gb|HX024417.1|HX024417	312	-51.85	159	-27.47	649091557	21	282	222	50
Tae-2159c	gi|383690091|gb|HX022526.1|HX022526	181	-36.3	181	-36.3	649091707	21	310	199
Tae-2159c	gi|383689453|gb|HX005979.1|HX005979	319	-42.03	161	-21.31	649092026	21	451	159	349
Tae-2159c	gi|383688927|gb|HX021881.1|HX021881	308	-38.73	155	-20.22	649092289	21	442	71	89
Tae-2159c	gi|383688189|gb|HX005364.1|HX005364	303	-36.48	152	-21.41	649092658	21	413	307	158
Tae-2159c	gi|383687625|gb|HX198018.1|HX198018	301	-37.04	151	-20.62	649092940	21	687	462	281
Tae-2159c	gi|383687509|gb|HX197902.1|HX197902	179	-33.99	179	-33.99	649092998	21	722	446
Tae-2159c	gi|383687503|gb|HX197896.1|HX197896	302	-37.94	152	-19.64	649093001	21	633	399	383
Tae-2159c	gi|383687313|gb|HX196117.1|HX196117	317	-52.06	162	-26.07	649093096	21	736	131	54
Tae-2159c	gi|383686767|gb|HX249278.1|HX249278	316	-40.29	158	-21.6	649093369	21	625	172	213
Tae-2159c	gi|383686683|gb|HX249194.1|HX249194	464	-58.85	160	-24.28	649093411	21	347	182	121	219
Tae-2159c	gi|383686279|gb|HX195979.1|HX195979	311	-36.91	158	-20.49	649093613	21	745	363	156
Tae-2159c	gi|383686133|gb|HX195833.1|HX195833	304	-42.91	153	-23.87	649093686	21	796	367	654
Tae-2159c	gi|383685413|gb|HX193526.1|HX193526	315	-42.56	158	-21.52	649094046	21	403	147	238
Tae-2159c	gi|383684719|gb|HX199863.1|HX199863	308	-38.18	158	-20	649094393	21	699	384	507
Tae-2159c	gi|383684513|gb|HX198467.1|HX198467	179	-33.99	179	-33.99	649094496	21	703	521
Tae-2159c	gi|383684319|gb|HX193321.1|HX193321	303	-45.34	153	-25	649094593	21	687	295	276
Tae-2159c	gi|383684081|gb|HX256800.1|HX256800	313	-47.75	159	-25.55	649094712	21	615	471	281
Tae-2159c	gi|383683529|gb|HX253078.1|HX253078	307	-58.42	154	-30.61	649094988	21	399	157	248
Tae-2159c	gi|383683459|gb|HX188844.1|HX188844	330	-54.92	172	-29.92	649095023	21	843	242	551
Tae-2159c	gi|383683301|gb|HX188686.1|HX188686	309	-44.7	158	-22.74	649095102	21	733	570	602
Tae-2159c	gi|383683085|gb|HX186306.1|HX186306	305	-36.55	155	-20.57	649095210	21	702	105	132
Tae-2159c	gi|383683031|gb|HX186252.1|HX186252	305	-41.78	155	-21.15	649095237	21	771	89	55
Tae-2159c	gi|383682511|gb|HX169543.1|HX169543	173	-32.68	173	-32.68	649095497	21	793	293
Tae-2159c	gi|383681919|gb|HX151050.1|HX151050	314	-48.21	161	-26.03	649095793	21	761	486	461
Tae-2159c	gi|383681791|gb|HX150922.1|HX150922	312	-47.77	158	-26.77	649095857	21	763	117	165
Tae-2159c	gi|383681695|gb|HX184018.1|HX184018	464	-66.39	159	-25.55	649095905	21	652	466	276	615
Tae-2159c	gi|383681689|gb|HX184012.1|HX184012	179	-30.05	179	-30.05	649095908	21	708	337
Tae-2159c	gi|383681661|gb|HX183984.1|HX183984	303	-36.48	152	-21.41	649095922	21	827	328	179
Tae-2159c	gi|383681253|gb|HX181810.1|HX181810	178	-32.26	178	-32.26	649096126	21	777	68
Tae-2159c	gi|383681053|gb|HX181610.1|HX181610	311	-48.3	157	-24.92	649096226	21	727	285	164
Tae-2159c	gi|383680631|gb|HX148644.1|HX148644	171	-30	171	-30	649096437	21	762	642
Tae-2159c	gi|383680179|gb|HX146405.1|HX146405	317	-55.6	161	-28.81	649096663	21	791	330	290
Tae-2159c	gi|383680101|gb|HX146327.1|HX146327	306	-42.64	154	-25.05	649096702	21	697	58	364
Tae-2159c	gi|383725289|gb|HX114791.1|HX114791	317	-50.62	161	-25.57	649097138	21	599	259	195
Tae-2159c	gi|383725061|gb|HX114563.1|HX114563	315	-41.2	158	-21.31	649097252	21	516	374	183
Tae-2159c	gi|383724289|gb|HX081835.1|HX081835	313	-47.15	157	-25.4	649097638	21	558	346	198
Tae-2159c	gi|383723115|gb|HX119556.1|HX119556	471	-70.31	159	-25.55	649098225	21	654	471	617	281
Tae-2159c	gi|383722785|gb|HX071917.1|HX071917	305	-47.97	154	-24.02	649098390	21	590	355	301
Tae-2159c	gi|383722531|gb|HX070469.1|HX070469	171	-31.07	171	-31.07	649098517	21	567	413
Tae-2159c	gi|383722023|gb|HX112044.1|HX112044	307	-42.67	154	-22.27	649098771	21	565	229	511
Tae-2159c	gi|383721191|gb|HX109869.1|HX109869	314	-54.68	164	-30.22	649099187	21	479	249	346
Tae-2159c	gi|383720981|gb|HX109770.1|HX109770	312	-43.35	158	-22.57	649099292	21	387	331	291
Tae-2159c	gi|383720101|gb|HX077694.1|HX077694	314	-48.33	164	-24.8	649099732	21	569	494	420
Tae-2159c	gi|383719477|gb|HX070079.1|HX070079	317	-52.06	162	-26.07	649100044	21	631	93	16
Tae-2159c	gi|383719303|gb|HX069905.1|HX069905	175	-25.69	175	-25.69	649100131	21	682	207
Tae-2159c	gi|383718533|gb|HX065378.1|HX065378	308	-38.73	155	-20.22	649100516	21	607	63	81
Tae-2159c	gi|383718417|gb|HX063273.1|HX063273	179	-33.99	179	-33.99	649100574	21	608	512
Tae-2159c	gi|383718157|gb|HX061224.1|HX061224	468	-62.71	165	-22.37	649100704	21	536	352	417	189
Tae-2159c	gi|383716773|gb|HX062305.1|HX062305	303	-33.44	153	-18.73	649101396	21	514	409	318
Tae-2159c	gi|383713479|gb|HX081199.1|HX081199	308	-42.12	155	-23.26	649102039	21	399	339	65
Tae-2159c	gi|383713171|gb|HX079106.1|HX079106	469	-64.86	165	-22.37	649102193	21	581	210	275	404
Tae-2159c	gi|383712899|gb|HX077045.1|HX077045	457	-65.72	154	-24.87	649102329	21	443	211	340	91
Tae-2159c	gi|383712851|gb|HX075211.1|HX075211	346	-52.07	179	-29.67	649102353	21	703	117	131
Tae-2159c	gi|383712835|gb|HX075195.1|HX075195	466	-61.17	158	-21.6	649102361	21	680	181	222	621
Tae-2159c	gi|383712811|gb|HX075171.1|HX075171	305	-51.38	154	-27.36	649102373	21	588	356	301
Tae-2159c	gi|383712771|gb|HX075131.1|HX075131	324	-54.16	162	-27.25	649102393	21	535	425	442
Tae-2159c	gi|383711017|gb|HX060311.1|HX060311	171	-26.99	171	-26.99	649103142	21	423	368
Tae-2159c	gi|383710965|gb|HX060259.1|HX060259	171	-26.99	171	-26.99	649103168	21	560	505
Tae-2159c	gi|383710853|gb|HX060147.1|HX060147	466	-78.08	159	-27.8	649103224	21	618	392	325	364
Tae-2159c	gi|383710587|gb|HX059881.1|HX059881	305	-51.38	154	-27.36	649103357	21	612	378	323
Tae-2159c	gi|383710479|gb|HX059773.1|HX059773	314	-41.13	157	-21.76	649103411	21	572	66	221
Tae-2159c	gi|383709917|gb|HX065751.1|HX065751	327	-53.66	170	-32.25	649103692	21	599	174	250
Tae-2159c	gi|383709685|gb|HX064523.1|HX064523	174	-33.41	174	-33.41	649103808	21	769	56
Tae-2159c	gi|383708779|gb|HX051709.1|HX051709	313	-44.02	158	-24.32	649104261	21	794	663	151
Tae-2159c	gi|383708209|gb|HX071385.1|HX071385	301	-46.42	151	-24.12	649104546	21	615	532	463
Tae-2159c	gi|383708101|gb|HX071277.1|HX071277	303	-39.87	153	-23.49	649104600	21	641	504	449
Tae-2159c	gi|383707469|gb|HX058370.1|HX058370	317	-48.57	167	-26.08	649104916	21	641	228	417
Tae-2159c	gi|383707148|gb|HX063985.1|HX063985	308	-38.73	155	-20.22	649105076	21	544	88	106
Tae-2159c	gi|383706848|gb|HX058083.1|HX058083	460	-62.56	158	-22.64	649105226	21	498	361	334	413
Tae-2159c	gi|383706804|gb|HX058039.1|HX058039	175	-25.69	175	-25.69	649105248	21	618	350
Tae-2159c	gi|383706220|gb|HX057788.1|HX057788	312	-41.8	157	-21.72	649105540	21	620	54	15
Tae-2159c	gi|383706050|gb|HX063442.1|HX063442	303	-33.44	153	-18.73	649105625	21	606	409	318
Tae-2159c	gi|383700223|gb|HX049784.1|HX049784	309	-47.18	158	-24.37	649106646	21	404	240	351
Tae-2159c	gi|383699533|gb|HX048431.1|HX048431	469	-65.36	165	-22.37	649106991	21	527	234	287	416
Tae-2159c	gi|383699217|gb|HX032853.1|HX032853	307	-38.22	156	-20.23	649107149	21	296	157	212
Tae-2159c	gi|383699199|gb|HX032835.1|HX032835	302	-42.94	152	-21.79	649107158	21	325	27	111
Tae-2159c	gi|383698809|gb|HX045482.1|HX045482	320	-44.95	162	-25.25	649107353	21	772	313	469
Tae-2159c	gi|383698515|gb|HX053058.1|HX053058	175	-31.49	175	-31.49	649107500	21	506	384
Tae-2159c	gi|383698393|gb|HX051149.1|HX051149	320	-44.95	162	-25.25	649107561	21	644	304	460
Tae-2159c	gi|383696317|gb|HX017941.1|HX017941	303	-42.17	153	-23.34	649108599	21	446	266	174
Tae-2159c	gi|383695338|gb|HX043373.1|HX043373	308	-38.73	155	-20.22	649109087	21	363	109	127
Tae-2159c	gi|383693856|gb|HX010579.1|HX010579	317	-50.98	166	-26.6	649109825	21	353	314	300
Tae-2159c	gi|383692786|gb|HX015880.1|HX015880	175	-30.36	175	-30.36	649110360	21	476	263
Tae-2159c	gi|383692430|gb|HX043143.1|HX043143	466	-78.08	159	-27.8	649110538	21	482	233	166	205
Tae-2159c	gi|383691212|gb|HX008529.1|HX008529	305	-41.78	155	-21.15	649111147	21	421	47	13
Tae-2159c	gi|383689948|gb|HX007797.1|HX007797	466	-78.08	159	-27.8	649111779	21	401	337	270	309
Tae-2159c	gi|383689872|gb|HX007721.1|HX007721	310	-49.72	155	-26.51	649111817	21	454	130	423
Tae-2159c	gi|383689198|gb|HX005483.1|HX005483	309	-39.41	155	-21.91	649112154	21	454	27	195
Tae-2159c	gi|383688984|gb|HX021938.1|HX021938	314	-54.68	164	-30.22	649112261	21	357	229	326
Tae-2159c	gi|383688926|gb|HX021880.1|HX021880	308	-38.73	155	-20.22	649112290	21	542	96	114
Tae-2159c	gi|383687944|gb|HX198337.1|HX198337	175	-25.69	175	-25.69	649112781	21	721	218
Tae-2159c	gi|383686918|gb|HX251019.1|HX251019	316	-40.29	158	-21.6	649113294	21	574	199	240
Tae-2159c	gi|383686080|gb|HX195780.1|HX195780	307	-38.43	154	-21.32	649113713	21	837	746	717
Tae-2159c	gi|383685990|gb|HX195690.1|HX195690	312	-35.36	161	-19.94	649113758	21	832	558	615
Tae-2159c	gi|383685914|gb|HX195614.1|HX195614	315	-41.2	158	-21.31	649113796	21	596	329	138
Tae-2159c	gi|383685176|gb|HX201709.1|HX201709	320	-46.88	162	-27.18	649114165	21	754	304	484
Tae-2159c	gi|383685138|gb|HX201671.1|HX201671	179	-33.99	179	-33.99	649114184	21	708	489
Tae-2159c	gi|383685058|gb|HX200202.1|HX200202	320	-46.88	162	-27.18	649114224	21	815	383	539
Tae-2159c	gi|383685028|gb|HX200172.1|HX200172	302	-45.17	151	-24.05	649114239	21	735	248	300
Tae-2159c	gi|383685018|gb|HX200162.1|HX200162	303	-33.39	153	-18.68	649114244	21	703	418	330
Tae-2159c	gi|383684594|gb|HX198548.1|HX198548	312	-42.64	158	-23.4	649114456	21	787	285	377
Tae-2159c	gi|383683686|gb|HX253235.1|HX253235	303	-38.32	153	-20.4	649114910	21	591	529	435
Tae-2159c	gi|383683048|gb|HX186269.1|HX186269	307	-38.22	156	-20.23	649115229	21	782	214	269
Tae-2159c	gi|383683042|gb|HX186263.1|HX186263	171	-25.86	171	-25.86	649115232	21	408	87
Tae-2159c	gi|383682928|gb|HX184363.1|HX184363	173	-29.45	173	-29.45	649115289	21	448	15
Tae-2159c	gi|383682810|gb|HX184245.1|HX184245	303	-39.87	153	-23.49	649115348	21	793	504	449
Tae-2159c	gi|383682686|gb|HX184121.1|HX184121	317	-43.61	165	-22.37	649115410	21	521	239	292
Tae-2159c	gi|383682488|gb|HX169520.1|HX169520	171	-25.49	171	-25.49	649115509	21	412	179
Tae-2159c	gi|383681788|gb|HX150919.1|HX150919	305	-46.53	153	-25.74	649115859	21	763	163	440
Tae-2159c	gi|383681594|gb|HX183917.1|HX183917	309	-48.91	156	-26.79	649115956	21	620	189	229
Tae-2159c	gi|383680946|gb|HX179347.1|HX179347	304	-41.28	154	-23.66	649116280	21	715	34	242
Tae-2159c	gi|383680920|gb|HX179321.1|HX179321	457	-55.19	157	-19.89	649116293	21	724	168	360	630
Tae-2159c	gi|383680836|gb|HX150855.1|HX150855	315	-42.75	161	-21.92	649116335	21	753	351	375
Tae-2159c	gi|383680426|gb|HX148439.1|HX148439	312	-43.81	158	-23.35	649116540	21	836	717	474
Tae-2159c	gi|383679974|gb|HX143995.1|HX143995	331	-55.36	170	-30.16	649116766	21	734	257	146
Tae-2159c	gi|383679625|gb|HX191202.1|HX191202	464	-66.39	159	-25.55	649116941	21	694	466	276	615
Tae-2159c	gi|383679419|gb|HX179193.1|HX179193	464	-66.39	159	-25.55	649117044	21	716	486	296	638
Tae-2159c	gi|383679391|gb|HX179165.1|HX179165	308	-38.08	154	-19.43	649117058	21	766	479	649
Tae-2159c	gi|383678741|gb|HX172380.1|HX172380	308	-42.75	158	-26.3	649117383	21	718	1	164
Tae-2159c	gi|383678659|gb|HX172298.1|HX172298	310	-41.52	157	-22.66	649117424	21	717	211	493
Tae-2159c	gi|383678553|gb|HX143947.1|HX143947	320	-46.88	162	-27.18	649117477	21	629	296	452
Tae-2159c	gi|383678535|gb|HX143929.1|HX143929	464	-66.39	159	-25.55	649117486	21	720	488	298	640
Tae-2159c	gi|383678385|gb|HX141774.1|HX141774	301	-45.88	151	-23.39	649117561	21	766	335	105
Tae-2159c	gi|383678353|gb|HX141742.1|HX141742	306	-40.64	155	-20.85	649117577	21	804	225	500
Tae-2159c	gi|383678231|gb|HX141620.1|HX141620	179	-33.99	179	-33.99	649117638	21	675	562
Tae-2159c	gi|383678087|gb|HX141476.1|HX141476	174	-31.96	174	-31.96	649117710	21	672	487
Tae-2159c	gi|383677717|gb|HX132060.1|HX132060	171	-30	171	-30	649117895	21	780	560
Tae-2159c	gi|383677665|gb|HX132008.1|HX132008	318	-48.38	163	-25.02	649117921	21	774	277	430
Tae-2159c	gi|383677497|gb|HX131840.1|HX131840	317	-48.57	167	-26.08	649118005	21	727	234	423
Tae-2159c	gi|383677203|gb|HX129954.1|HX129954	178	-32.26	178	-32.26	649118152	21	776	64
Tae-2159c	gi|383676483|gb|HX139362.1|HX139362	493	-85.1	174	-29.88	649118512	21	770	246	225	511
Tae-2159c	gi|383676469|gb|HX139348.1|HX139348	471	-70.31	159	-25.55	649118519	21	714	486	632	296
Tae-2159c	gi|383676265|gb|HX139144.1|HX139144	466	-69.51	161	-28.18	649118621	21	677	374	513	261
Tae-2159c	gi|383676077|gb|HX138956.1|HX138956	317	-55.6	161	-28.81	649118715	21	852	388	348
Tae-2159c	gi|383675593|gb|HX129740.1|HX129740	179	-33.99	179	-33.99	649118957	21	749	530
Tae-2159c	gi|383674713|gb|HX136694.1|HX136694	316	-48.03	160	-26.59	649119397	21	658	215	269
Tae-2159c	gi|383674103|gb|HX132506.1|HX132506	308	-36.93	156	-19.89	649119702	21	749	205	292
Tae-2159c	gi|383673911|gb|HX132314.1|HX132314	311	-37.2	158	-20.18	649119798	21	557	169	185
Tae-2159c	gi|383673593|gb|HX126843.1|HX126843	303	-41.62	153	-22.31	649119957	21	728	214	186
Tae-2159c	gi|383673583|gb|HX126833.1|HX126833	304	-36.35	154	-19.23	649119962	21	739	350	54
Tae-2159c	gi|383673573|gb|HX126823.1|HX126823	464	-66.39	159	-25.55	649119967	21	780	551	361	703
Tae-2159c	gi|383673495|gb|HX125155.1|HX125155	306	-42.64	154	-25.05	649120006	21	714	57	363
Tae-2159c	gi|383673037|gb|HX124697.1|HX124697	173	-31.6	173	-31.6	649120235	21	727	600
Tae-2159c	gi|383672875|gb|HX139406.1|HX139406	303	-45.96	152	-24.5	649120316	21	822	261	219
Tae-2159c	gi|383672763|gb|HX101369.1|HX101369	758	-98.51	154	-25.8	649120372	21	651	226	156	537	202	397
Tae-2159c	gi|383672747|gb|HX101353.1|HX101353	175	-37.17	175	-37.17	649120380	21	288	39
Tae-2159c	gi|383672325|gb|HX107768.1|HX107768	304	-44.03	153	-27.05	649120591	21	497	271	234
Tae-2159c	gi|383671843|gb|HX105872.1|HX105872	315	-47.56	158	-26.88	649120832	21	709	472	676
Tae-2159c	gi|383671707|gb|HX105736.1|HX105736	306	-33.9	153	-16.95	649120900	21	224	187	197
Tae-2159c	gi|383671467|gb|HX105496.1|HX105496	175	-30.36	175	-30.36	649121020	21	607	147
Tae-2159c	gi|383670969|gb|HX111069.1|HX111069	313	-47.75	159	-25.55	649121269	21	615	470	280
Tae-2159c	gi|383670387|gb|HX104488.1|HX104488	310	-39.13	157	-19.79	649121560	21	498	164	153
Tae-2159c	gi|383669875|gb|HX103578.1|HX103578	466	-61.17	158	-21.6	649121816	21	735	174	215	614
Tae-2159c	gi|383669249|gb|HX102136.1|HX102136	320	-44.95	162	-25.25	649122129	21	557	273	429
Tae-2159c	gi|383667735|gb|HX101272.1|HX101272	620	-84.46	165	-22.37	649122886	21	519	254	319	448	91
Tae-2159c	gi|383666723|gb|HX096557.1|HX096557	171	-28.41	171	-28.41	649123392	21	584	406
Tae-2159c	gi|383666349|gb|HX095807.1|HX095807	305	-51.38	154	-27.36	649123579	21	715	370	315
Tae-2159c	gi|383666097|gb|HX099813.1|HX099813	308	-37.72	157	-18.93	649123705	21	322	106	3
Tae-2159c	gi|383665661|gb|HX099178.1|HX099178	620	-84.46	165	-22.37	649123923	21	513	244	309	438	81
Tae-2159c	gi|383665551|gb|HX099068.1|HX099068	305	-51.38	154	-27.36	649123978	21	695	385	330
Tae-2159c	gi|383664341|gb|HX094488.1|HX094488	308	-43.53	157	-22.44	649124583	21	688	534	616
Tae-2159c	gi|383663889|gb|HX098812.1|HX098812	307	-42.67	154	-22.27	649124809	21	558	214	499
Tae-2159c	gi|383663765|gb|HX098688.1|HX098688	307	-42.67	154	-22.27	649124871	21	568	248	533
Tae-2159c	gi|383663355|gb|HX097680.1|HX097680	174	-33.41	174	-33.41	649125076	21	608	11
Tae-2159c	gi|383662233|gb|HX091701.1|HX091701	171	-28.08	171	-28.08	649125637	21	482	459
Tae-2159c	gi|383662227|gb|HX091695.1|HX091695	171	-28.08	171	-28.08	649125640	21	541	518
Tae-2159c	gi|383661739|gb|HX088079.1|HX088079	313	-47.15	157	-25.4	649125884	21	572	347	199
Tae-2159c	gi|383661327|gb|HX087667.1|HX087667	174	-33.41	174	-33.41	649126090	21	697	26
Tae-2159c	gi|383661177|gb|HX091533.1|HX091533	301	-42.36	151	-21.29	649126165	21	588	234	197
Tae-2159c	gi|383660345|gb|HX087573.1|HX087573	305	-40.82	153	-22.09	649126581	21	582	478	230
Tae-2159c	gi|383659521|gb|HX085951.1|HX085951	313	-47.15	157	-25.4	649126993	21	580	368	220
Tae-2159c	gi|383659515|gb|HX085945.1|HX085945	310	-47	158	-26.39	649126996	21	576	301	508
Tae-2159c	gi|383659333|gb|HX085763.1|HX085763	313	-47.15	157	-25.4	649127087	21	578	368	220
Tae-2159c	gi|383659023|gb|HX085490.1|HX085490	179	-33.99	179	-33.99	649127242	21	597	461
Tae-2159c	gi|383658347|gb|HX090105.1|HX090105	304	-44.12	152	-22.37	649127580	21	248	7	136
Tae-2159c	gi|383657751|gb|HX089509.1|HX089509	765	-96.11	156	-23.38	649127878	21	600	376	350	555	579	298
Tae-2159c	gi|383656505|gb|HX069110.1|HX069110	313	-47.15	157	-25.4	649128501	21	688	350	202
Tae-2159c	gi|383656451|gb|HX067269.1|HX067269	303	-39.88	153	-19.94	649128528	21	537	452	279
Tae-2159c	gi|383655865|gb|HX065232.1|HX065232	303	-33.44	153	-18.73	649128821	21	799	412	321
Tae-2159c	gi|383655665|gb|HX077392.1|HX077392	303	-38.32	153	-20.4	649128921	21	468	441	347
Tae-2159c	gi|383655129|gb|HX061049.1|HX061049	463	-63.47	157	-25.4	649129189	21	631	368	220	570
Tae-2159c	gi|383654917|gb|HX060948.1|HX060948	313	-45.35	158	-23.31	649129295	21	612	330	198
Tae-2159c	gi|383654547|gb|HX082650.1|HX082650	313	-47.15	157	-25.4	649129480	21	562	350	202
Tae-2159c	gi|383653905|gb|HX075550.1|HX075550	175	-25.69	175	-25.69	649129801	21	313	207
Tae-2159c	gi|383653369|gb|HX073639.1|HX073639	316	-45.42	163	-22.77	649130069	21	443	118	189
Tae-2159c	gi|383653155|gb|HX073225.1|HX073225	304	-44.03	153	-27.05	649130176	21	496	271	234
Tae-2159c	gi|383652805|gb|HX071631.1|HX071631	313	-47	160	-27.84	649130351	21	602	57	194
Tae-2159c	gi|383652105|gb|HX069140.1|HX069140	313	-47.15	157	-25.4	649130701	21	421	350	202
Tae-2159c	gi|383652099|gb|HX081352.1|HX081352	314	-54.68	164	-30.22	649130704	21	523	274	371
Tae-2159c	gi|383651807|gb|HX080860.1|HX080860	304	-44.03	153	-27.05	649130850	21	552	318	281
Tae-2159c	gi|383651731|gb|HX079815.1|HX079815	314	-50.83	159	-26.56	649130888	21	634	444	541
Tae-2159c	gi|383651721|gb|HX079805.1|HX079805	313	-48.75	158	-26.07	649130893	21	624	198	121
Tae-2159c	gi|383647497|gb|HX079551.1|HX079551	303	-45.34	153	-25	649131020	21	639	319	300
Tae-2159c	gi|383647489|gb|HX079543.1|HX079543	306	-33.9	153	-16.95	649131024	21	442	385	395
Tae-2159c	gi|383646851|gb|HX120244.1|HX120244	304	-44.12	152	-22.37	649131343	21	226	20	149
Tae-2159c	gi|383646213|gb|HX119716.1|HX119716	308	-45.54	158	-23.94	649131629	21	648	576	459
Tae-2159c	gi|383637913|gb|HX057397.1|HX057397	303	-33.44	153	-18.73	649132219	21	571	407	316
Tae-2159c	gi|383637151|gb|HX115642.1|HX115642	303	-33.91	153	-18.58	649132533	21	585	341	467
Tae-2159c	gi|383636937|gb|HX115428.1|HX115428	308	-38.73	155	-20.22	649132640	21	630	99	117
Tae-2159c	gi|383636539|gb|HX112876.1|HX112876	322	-46.46	169	-28.48	649132839	21	574	482	235
Tae-2159c	gi|383635400|gb|HX122825.1|HX122825	304	-36.87	153	-19.99	649133188	21	555	67	49
Tae-2159c	gi|383635396|gb|HX122821.1|HX122821	465	-60.74	158	-21.03	649133190	21	643	509	233	217
Tae-2159c	gi|383634884|gb|HX110385.1|HX110385	317	-44.35	166	-25.18	649133446	21	534	330	403
Tae-2159c	gi|383633734|gb|HX052129.1|HX052129	303	-39.87	153	-23.49	649134021	21	638	503	448
Tae-2159c	gi|383633558|gb|HX051953.1|HX051953	308	-38.73	155	-20.22	649134109	21	580	63	81
Tae-2159c	gi|383633376|gb|HX050160.1|HX050160	307	-42.67	154	-22.27	649134200	21	476	121	406
Tae-2159c	gi|383632686|gb|HX106061.1|HX106061	308	-38.73	155	-20.22	649134545	21	587	64	82
Tae-2159c	gi|383632386|gb|HX103998.1|HX103998	625	-86.35	165	-24.2	649134695	21	530	190	151	109	213
Tae-2159c	gi|383632332|gb|HX103944.1|HX103944	472	-65.35	163	-23.3	649134722	21	577	286	513	234
Tae-2159c	gi|383631656|gb|HX015319.1|HX015319	302	-42.94	152	-21.79	649135060	21	500	8	92
Tae-2159c	gi|383630890|gb|HX099443.1|HX099443	174	-33.41	174	-33.41	649135443	21	487	8
Tae-2159c	gi|383630484|gb|HX082994.1|HX082994	303	-39.88	153	-19.94	649135646	21	569	419	246
Tae-2159c	gi|383630342|gb|HX058413.1|HX058413	306	-46.82	155	-26.72	649135717	21	555	82	157
Tae-2159c	gi|383630128|gb|HX038683.1|HX038683	315	-41.2	158	-21.31	649135824	21	399	320	129
Tae-2159c	gi|383630088|gb|HX038643.1|HX038643	305	-37.85	153	-20	649135844	21	386	223	146
Tae-2159c	gi|383629778|gb|HX038333.1|HX038333	316	-47.17	166	-24.16	649135999	21	391	222	60
Tae-2159c	gi|383629178|gb|HX056526.1|HX056526	313	-41.06	159	-23.3	649136299	21	695	134	593
Tae-2159c	gi|383628708|gb|HX054245.1|HX054245	175	-31.49	175	-31.49	649136534	21	512	384
Tae-2159c	gi|383679332|gb|HX179106.1|HX179106	303	-44.87	153	-26	649137088	21	727	337	318
Tae-2159c	gi|383679206|gb|HX177014.1|HX177014	308	-41.57	156	-23.55	649137151	21	778	724	427
Tae-2159c	gi|383679204|gb|HX177012.1|HX177012	311	-36.91	158	-20.49	649137152	21	751	363	156
Tae-2159c	gi|383679138|gb|HX176946.1|HX176946	306	-42.64	154	-25.05	649137185	21	696	57	363
Tae-2159c	gi|383679118|gb|HX176926.1|HX176926	320	-46.88	162	-27.18	649137195	21	749	314	470
Tae-2159c	gi|383678442|gb|HX141831.1|HX141831	316	-40.29	158	-21.6	649137533	21	821	309	350
Tae-2159c	gi|383678042|gb|HX141431.1|HX141431	326	-53.73	169	-31.16	649137733	21	781	88	546
Tae-2159c	gi|383677762|gb|HX132105.1|HX132105	325	-55.67	174	-30.09	649137873	21	713	131	520
Tae-2159c	gi|383677230|gb|HX129981.1|HX129981	309	-44.7	158	-22.74	649138139	21	829	639	671
Tae-2159c	gi|383677152|gb|HX129903.1|HX129903	308	-35.31	154	-18.32	649138178	21	744	313	409
Tae-2159c	gi|383677136|gb|HX129887.1|HX129887	179	-32.44	179	-32.44	649138186	21	727	401
Tae-2159c	gi|383676442|gb|HX139321.1|HX139321	464	-66.39	159	-25.55	649138533	21	713	483	293	632
Tae-2159c	gi|383676398|gb|HX139277.1|HX139277	309	-38.59	155	-19.95	649138555	21	685	44	139
Tae-2159c	gi|383676322|gb|HX139201.1|HX139201	302	-40.55	151	-22.29	649138593	21	783	681	764
Tae-2159c	gi|383676128|gb|HX139007.1|HX139007	302	-43.4	152	-21.75	649138690	21	591	127	1
Tae-2159c	gi|383675954|gb|HX137047.1|HX137047	174	-29.32	174	-29.32	649138777	21	545	67
Tae-2159c	gi|383675882|gb|HX136975.1|HX136975	179	-29.72	179	-29.72	649138813	21	706	687
Tae-2159c	gi|383675838|gb|HX136931.1|HX136931	303	-39.88	153	-19.94	649138835	21	776	452	279
Tae-2159c	gi|383675394|gb|HX129541.1|HX129541	323	-47.68	170	-24.94	649139057	21	400	249	228
Tae-2159c	gi|383674316|gb|HX134510.1|HX134510	307	-38.43	154	-21.32	649139596	21	847	756	727
Tae-2159c	gi|383673574|gb|HX126824.1|HX126824	316	-48.8	165	-26.17	649139967	21	747	573	54
Tae-2159c	gi|383673454|gb|HX125114.1|HX125114	178	-32.26	178	-32.26	649140027	21	538	66
Tae-2159c	gi|383673330|gb|HX124990.1|HX124990	311	-36.91	158	-20.49	649140089	21	695	363	156
Tae-2159c	gi|383672746|gb|HX101352.1|HX101352	175	-37.17	175	-37.17	649140381	21	287	38
Tae-2159c	gi|383671706|gb|HX105735.1|HX105735	306	-33.9	153	-16.95	649140901	21	422	385	395
Tae-2159c	gi|383669780|gb|HX103483.1|HX103483	320	-44.95	162	-25.25	649141864	21	573	296	452
Tae-2159c	gi|383669526|gb|HX103229.1|HX103229	178	-30.9	178	-30.9	649141991	21	622	195
Tae-2159c	gi|383669248|gb|HX102135.1|HX102135	320	-44.95	162	-25.25	649142130	21	613	304	460
Tae-2159c	gi|383667746|gb|HX101283.1|HX101283	318	-51.44	164	-26.64	649142881	21	565	391	317
Tae-2159c	gi|383667504|gb|HX101152.1|HX101152	303	-33.44	153	-18.73	649143002	21	544	439	348
Tae-2159c	gi|383667076|gb|HX100946.1|HX100946	308	-38.73	155	-20.22	649143216	21	580	63	81
Tae-2159c	gi|383666350|gb|HX095808.1|HX095808	305	-51.38	154	-27.36	649143579	21	574	359	304
Tae-2159c	gi|383666334|gb|HX095792.1|HX095792	178	-30.9	178	-30.9	649143587	21	541	171
Tae-2159c	gi|383666328|gb|HX095786.1|HX095786	346	-52.07	179	-29.67	649143590	21	574	107	121
Tae-2159c	gi|383665886|gb|HX099403.1|HX099403	310	-45.41	160	-27.15	649143811	21	420	230	327
Tae-2159c	gi|383664486|gb|HX094633.1|HX094633	314	-54.68	164	-30.22	649144511	21	469	229	326
Tae-2159c	gi|383663764|gb|HX098687.1|HX098687	307	-42.67	154	-22.27	649144872	21	568	248	533
Tae-2159c	gi|383663704|gb|HX098627.1|HX098627	308	-43.53	157	-22.44	649144902	21	764	561	643
Tae-2159c	gi|383662268|gb|HX091736.1|HX091736	313	-47.15	157	-25.4	649145620	21	712	372	224
Tae-2159c	gi|383662022|gb|HX088362.1|HX088362	172	-29.92	172	-29.92	649145743	21	542	238
Tae-2159c	gi|383661670|gb|HX088010.1|HX088010	317	-52.59	159	-27.67	649145919	21	531	425	356
Tae-2159c	gi|383661604|gb|HX087944.1|HX087944	466	-61.17	158	-21.6	649145952	21	739	200	241	640
Tae-2159c	gi|383661318|gb|HX087658.1|HX087658	174	-33.41	174	-33.41	649146095	21	572	10
Tae-2159c	gi|383660982|gb|HX091338.1|HX091338	316	-41.98	159	-21.21	649146263	21	627	267	590
Tae-2159c	gi|383660896|gb|HX091252.1|HX091252	171	-22.7	171	-22.7	649146306	21	454	280
Tae-2159c	gi|383659518|gb|HX085948.1|HX085948	315	-41.2	158	-21.31	649146995	21	580	319	128
Tae-2159c	gi|383658862|gb|HX093406.1|HX093406	311	-40.3	158	-21.24	649147323	21	621	173	433
Tae-2159c	gi|383658518|gb|HX093250.1|HX093250	175	-25.69	175	-25.69	649147495	21	730	221
Tae-2159c	gi|383657710|gb|HX089313.1|HX089313	316	-41.98	159	-21.21	649147899	21	669	242	565
Tae-2159c	gi|383656940|gb|HX083511.1|HX083511	315	-45.39	158	-25.65	649148284	21	477	103	146
Tae-2159c	gi|383656432|gb|HX067250.1|HX067250	305	-47.97	154	-24.02	649148538	21	678	362	308
Tae-2159c	gi|383656040|gb|HX065296.1|HX065296	174	-32.91	174	-32.91	649148734	21	763	57
Tae-2159c	gi|383655848|gb|HX065215.1|HX065215	320	-44.95	162	-25.25	649148830	21	657	307	463
Tae-2159c	gi|383655602|gb|HX063090.1|HX063090	647	-101.84	171	-26.97	649148953	21	592	148	107	218	363
Tae-2159c	gi|383655474|gb|HX077312.1|HX077312	311	-49.07	158	-28.39	649149017	21	638	220	39
Tae-2159c	gi|383655130|gb|HX061050.1|HX061050	307	-41.72	157	-25.4	649149189	21	251	9	211
Tae-2159c	gi|383655028|gb|HX076888.1|HX076888	313	-47.15	157	-25.4	649149240	21	548	350	202
Tae-2159c	gi|383654812|gb|HX083115.1|HX083115	320	-44.95	162	-25.25	649149348	21	592	317	473
Tae-2159c	gi|383654548|gb|HX082651.1|HX082651	313	-47.15	157	-25.4	649149480	21	654	350	202
Tae-2159c	gi|383654342|gb|HX081674.1|HX081674	306	-33.9	153	-16.95	649149583	21	417	363	373
Tae-2159c	gi|383654288|gb|HX081620.1|HX081620	306	-37.54	153	-20.57	649149610	21	511	261	273
Tae-2159c	gi|383652882|gb|HX073097.1|HX073097	307	-49.42	155	-25.13	649150313	21	544	292	345
Tae-2159c	gi|383652526|gb|HX071152.1|HX071152	309	-39.08	157	-20.25	649150491	21	575	534	496
Tae-2159c	gi|383652508|gb|HX071134.1|HX071134	303	-41.62	153	-22.31	649150500	21	782	434	406
Tae-2159c	gi|383652098|gb|HX081351.1|HX081351	314	-54.68	164	-30.22	649150705	21	508	259	356
Tae-2159c	gi|383651748|gb|HX080203.1|HX080203	175	-25.69	175	-25.69	649150880	21	568	300
Tae-2159c	gi|383647490|gb|HX079544.1|HX079544	306	-33.9	153	-16.95	649151024	21	442	385	395
Tae-2159c	gi|383647306|gb|HX079360.1|HX079360	308	-36.93	156	-19.89	649151116	21	626	281	368
Tae-2159c	gi|383647268|gb|HX079322.1|HX079322	313	-43.63	159	-23.4	649151135	21	593	45	553
Tae-2159c	gi|383646850|gb|HX120243.1|HX120243	620	-84.46	165	-22.37	649151344	21	546	266	331	460	103
Tae-2159c	gi|383637880|gb|HX055179.1|HX055179	303	-33.44	153	-18.73	649152236	21	578	338	247
Tae-2159c	gi|383637792|gb|HX055091.1|HX055091	311	-44.91	158	-23.34	649152280	21	606	209	302
Tae-2159c	gi|383637560|gb|HX052871.1|HX052871	308	-38.4	156	-21.27	649152396	21	450	191	428
Tae-2159c	gi|383636606|gb|HX112943.1|HX112943	306	-39.87	156	-22.03	649152806	21	561	122	65
Tae-2159c	gi|383636482|gb|HX112819.1|HX112819	315	-51.26	161	-27.91	649152868	21	251	173	190
Tae-2159c	gi|383635549|gb|HX122974.1|HX122974	320	-44.95	162	-25.25	649153114	21	477	328	410
Tae-2159c	gi|383635351|gb|HX122776.1|HX122776	460	-72.58	158	-25.31	649153213	21	563	320	539	262
Tae-2159c	gi|383634675|gb|HX037998.1|HX037998	303	-40.07	153	-21.27	649153551	21	315	254	157
Tae-2159c	gi|383632687|gb|HX106062.1|HX106062	308	-38.73	155	-20.22	649154545	21	607	63	81
Tae-2159c	gi|383632685|gb|HX106060.1|HX106060	308	-38.73	155	-20.22	649154546	21	586	63	81
Tae-2159c	gi|383632387|gb|HX103999.1|HX103999	625	-86.35	165	-24.2	649154695	21	529	189	150	108	212
Tae-2159c	gi|383631145|gb|HX101684.1|HX101684	309	-48.91	156	-26.79	649155316	21	364	203	243
Tae-2159c	gi|383631079|gb|HX099632.1|HX099632	308	-43.53	157	-22.44	649155349	21	718	564	646
Tae-2159c	gi|383630901|gb|HX099454.1|HX099454	309	-43.35	156	-24.13	649155438	21	580	235	547
Tae-2159c	gi|383629167|gb|HX056515.1|HX056515	306	-46.82	155	-26.72	649156305	21	554	7	82
Tae-2159c	gi|383628715|gb|HX054252.1|HX054252	308	-38.73	155	-20.22	649156531	21	552	26	44
Tae-2159c	gi|383626832|gb|HX031791.1|HX031791	309	-35.87	158	-19.44	649157473	21	366	68	93
Tae-2159c	gi|383626242|gb|HX036137.1|HX036137	305	-46.53	153	-25.74	649157768	21	500	191	468
Tae-2159c	gi|383624242|gb|HX015669.1|HX015669	307	-39.85	157	-19.96	649158165	21	358	144	7
Tae-2159c	gi|383619673|gb|HX005190.1|HX005190	308	-38.73	155	-20.22	649158945	21	338	109	127
Tae-2159c	gi|383618611|gb|HX033955.1|HX033955	305	-41.78	155	-21.15	649159476	21	378	47	13
Tae-2159c	gi|383617033|gb|HX045845.1|HX045845	315	-41.2	158	-21.31	649160160	21	422	343	152
Tae-2159c	gi|383616989|gb|HX045801.1|HX045801	308	-48.63	157	-29.99	649160182	21	366	266	56
Tae-2159c	gi|383616925|gb|HX045737.1|HX045737	303	-41.62	153	-22.31	649160214	21	376	355	327
Tae-2159c	gi|383616254|gb|HX030040.1|HX030040	306	-46.82	155	-26.72	649160546	21	453	36	111
Tae-2159c	gi|383616248|gb|HX030034.1|HX030034	327	-53.66	170	-32.25	649160549	21	375	258	334
Tae-2159c	gi|383614180|gb|HX028112.1|HX028112	175	-25.69	175	-25.69	649161492	21	391	274
Tae-2159c	gi|383614044|gb|HX027976.1|HX027976	307	-38.92	157	-19.89	649161560	21	400	169	361
Tae-2159c	gi|383613626|gb|HX026166.1|HX026166	306	-46.82	155	-26.72	649161769	21	424	63	138
Tae-2159c	gi|383613492|gb|HX043527.1|HX043527	303	-38.31	152	-20.05	649161836	21	519	336	447
Tae-2229a	gi|383731942|gb|HX126701.1|HX126701	309	-31.94	155	-16.6	649171588	18	724	311	380
Tae-2229a	gi|383728350|gb|HX116905.1|HX116905	310	-30.54	155	-15.42	649173384	18	618	392	566
Tae-2229a	gi|383745607|gb|HX136019.1|HX136019	308	-30.41	158	-15.44	649176191	18	426	249	29
Tae-2229a	gi|383716866|gb|HX063394.1|HX063394	310	-32.68	159	-16.7	649190562	18	624	393	296
Tae-2229a	gi|383687833|gb|HX198226.1|HX198226	300	-27.21	150	-14.21	649202049	18	740	110	166
Tae-2229a	gi|383684891|gb|HX200035.1|HX200035	314	-29.45	163	-15.61	649203520	18	633	319	102
Tae-2229a	gi|383710201|gb|HX066035.1|HX066035	172	-19.55	172	-19.55	649212763	18	614	572
Tae-2229a	gi|383687940|gb|HX198333.1|HX198333	320	-42.52	160	-25.88	649221996	18	762	42	210
Tae-2229a	gi|383677521|gb|HX131864.1|HX131864	308	-30.41	158	-15.44	649227206	18	439	249	29
Tae-2229a	gi|383673907|gb|HX132310.1|HX132310	308	-30.41	158	-15.44	649229013	18	437	249	29
Tae-2229a	gi|383673757|gb|HX127007.1|HX127007	314	-31.81	162	-17.18	649229088	18	711	360	398
Tae-2229a	gi|383653303|gb|HX073573.1|HX073573	307	-29.23	154	-16.4	649239315	18	652	1	631
Tae-2229a	gi|383675576|gb|HX129723.1|HX129723	308	-30.41	158	-15.44	649248179	18	393	235	15
Tae-2229a	gi|383673338|gb|HX124998.1|HX124998	310	-32.68	159	-16.7	649249298	18	792	739	642
Tae-2229a	gi|383652276|gb|HX069511.1|HX069511	304	-27.78	152	-13.89	649259829	18	481	327	369
Tae-2206b	gi|383746568|gb|HX167361.1|HX167361	173	-29.94	173	-29.94	649273488	24	728	597
Tae-2206b	gi|383745076|gb|HX186878.1|HX186878	307	-47.69	157	-23.95	649274234	24	766	216	18
Tae-2206b	gi|383737788|gb|HX122061.1|HX122061	172	-26.71	172	-26.71	649277878	24	558	429
Tae-2206b	gi|383725934|gb|HX067961.1|HX067961	312	-41.49	158	-20.76	649283805	24	740	613	355
Tae-2206b	gi|383746469|gb|HX138227.1|HX138227	173	-32.62	173	-32.62	649284973	24	754	436
Tae-2206b	gi|383746401|gb|HX167305.1|HX167305	308	-41.18	154	-20.73	649285007	24	779	302	638
Tae-2206b	gi|383746065|gb|HX136255.1|HX136255	173	-29.94	173	-29.94	649285175	24	445	274
Tae-2206b	gi|383745877|gb|HX165216.1|HX165216	308	-41.18	154	-20.73	649285269	24	710	246	582
Tae-2206b	gi|383740131|gb|HX167668.1|HX167668	319	-41.86	169	-21.08	649288142	24	752	614	432
Tae-2206b	gi|383737787|gb|HX122060.1|HX122060	172	-26.71	172	-26.71	649289314	24	570	441
Tae-2206b	gi|383733185|gb|HX160115.1|HX160115	172	-36.03	172	-36.03	649291615	24	731	49
Tae-2206b	gi|383732955|gb|HX153164.1|HX153164	173	-29.94	173	-29.94	649291730	24	729	597
Tae-2206b	gi|383723730|gb|HX078050.1|HX078050	172	-26.71	172	-26.71	649296343	24	656	402
Tae-2206b	gi|383721502|gb|HX119164.1|HX119164	172	-26.71	172	-26.71	649297457	24	488	429
Tae-2206b	gi|383717106|gb|HX084972.1|HX084972	312	-41.49	158	-20.76	649299655	24	731	606	345
Tae-2206b	gi|383707792|gb|HX067394.1|HX067394	172	-26.71	172	-26.71	649303180	24	582	417
Tae-2206b	gi|383699284|gb|HX047524.1|HX047524	172	-26.71	172	-26.71	649305541	24	741	437
Tae-2206b	gi|383698770|gb|HX031634.1|HX031634	303	-46.5	152	-24.64	649305798	24	560	456	408
Tae-2206b	gi|383698008|gb|HX013094.1|HX013094	303	-41.7	152	-22.08	649306179	24	530	171	289
Tae-2206b	gi|383695982|gb|HX047391.1|HX047391	305	-51.23	155	-26.76	649307192	24	377	254	310
Tae-2206b	gi|383692145|gb|HX041464.1|HX041464	172	-26.71	172	-26.71	649309106	24	662	468
Tae-2206b	gi|383690399|gb|HX024425.1|HX024425	173	-29.56	173	-29.56	649309979	24	368	341
Tae-2206b	gi|383690063|gb|HX022498.1|HX022498	173	-28.03	173	-28.03	649310147	24	298	60
Tae-2206b	gi|383685715|gb|HX193828.1|HX193828	309	-41.57	159	-23.45	649312321	24	724	99	499
Tae-2206b	gi|383682383|gb|HX153520.1|HX153520	172	-24.02	172	-24.02	649313987	24	400	290
Tae-2206b	gi|383725689|gb|HX067716.1|HX067716	172	-26.71	172	-26.71	649315364	24	724	472
Tae-2206b	gi|383721503|gb|HX119165.1|HX119165	172	-26.71	172	-26.71	649317457	24	487	428
Tae-2206b	gi|383715743|gb|HX061607.1|HX061607	305	-51.23	155	-26.76	649320337	24	671	231	287
Tae-2206b	gi|383713563|gb|HX082870.1|HX082870	310	-41.6	157	-22.19	649320423	24	649	492	165
Tae-2206b	gi|383708891|gb|HX052195.1|HX052195	172	-26.71	172	-26.71	649322631	24	741	437
Tae-2206b	gi|383708881|gb|HX051811.1|HX051811	172	-26.71	172	-26.71	649322636	24	572	406
Tae-2206b	gi|383707270|gb|HX058283.1|HX058283	172	-26.71	172	-26.71	649323441	24	531	402
Tae-2206b	gi|383706302|gb|HX063583.1|HX063583	172	-26.71	172	-26.71	649323925	24	576	447
Tae-2206b	gi|383699619|gb|HX033650.1|HX033650	303	-49.32	152	-25.09	649325374	24	444	207	319
Tae-2206b	gi|383680216|gb|HX146442.1|HX146442	173	-29.94	173	-29.94	649335071	24	762	592
Tae-2206b	gi|383675533|gb|HX129680.1|HX129680	313	-41.33	159	-21.18	649337413	24	741	661	553
Tae-2206b	gi|383671423|gb|HX113138.1|HX113138	300	-42.04	150	-21.02	649339468	24	596	31	92
Tae-2206b	gi|383669233|gb|HX102120.1|HX102120	172	-26.71	172	-26.71	649340563	24	765	447
Tae-2206b	gi|383662175|gb|HX088515.1|HX088515	172	-24.02	172	-24.02	649344092	24	623	74
Tae-2206b	gi|383655661|gb|HX077388.1|HX077388	172	-26.71	172	-26.71	649347349	24	515	378
Tae-2206b	gi|383655427|gb|HX077265.1|HX077265	172	-26.71	172	-26.71	649347466	24	553	401
Tae-2206b	gi|383637311|gb|HX050968.1|HX050968	305	-49.27	153	-24.64	649350879	24	545	11	478
Tae-2206b	gi|383675132|gb|HX127494.1|HX127494	308	-43.3	158	-25.07	649357614	24	768	424	463
Tae-2206b	gi|383674700|gb|HX136681.1|HX136681	309	-41.57	159	-23.45	649357830	24	725	100	500
Tae-2206b	gi|383670926|gb|HX111026.1|HX111026	172	-26.71	172	-26.71	649359717	24	576	451
Tae-2206b	gi|383670134|gb|HX104235.1|HX104235	172	-26.71	172	-26.71	649360113	24	502	431
Tae-2206b	gi|383668484|gb|HX110159.1|HX110159	172	-26.71	172	-26.71	649360938	24	505	435
Tae-2206b	gi|383668202|gb|HX108683.1|HX108683	172	-26.71	172	-26.71	649361079	24	604	439
Tae-2206b	gi|383668200|gb|HX108681.1|HX108681	172	-26.71	172	-26.71	649361080	24	596	431
Tae-2206b	gi|383662922|gb|HX092989.1|HX092989	305	-39.21	154	-21.33	649363719	24	739	339	479
Tae-2206b	gi|383658072|gb|HX089830.1|HX089830	172	-26.71	172	-26.71	649366144	24	582	454
Tae-2206b	gi|383657460|gb|HX085003.1|HX085003	312	-41.49	158	-20.76	649366450	24	739	614	353
Tae-2206b	gi|383656592|gb|HX079247.1|HX079247	173	-33.71	173	-33.71	649366884	24	560	481
Tae-2206b	gi|383653026|gb|HX085110.1|HX085110	172	-26.71	172	-26.71	649368667	24	592	446
Tae-2206b	gi|383637180|gb|HX115671.1|HX115671	172	-26.71	172	-26.71	649370945	24	526	456
Tae-2206b	gi|383637044|gb|HX115535.1|HX115535	172	-26.71	172	-26.71	649371013	24	580	452
Tae-2206b	gi|383636800|gb|HX113137.1|HX113137	300	-42.04	150	-21.02	649371135	24	621	36	97
Tae-2206b	gi|383635339|gb|HX122764.1|HX122764	172	-26.71	172	-26.71	649371645	24	498	441
Tae-2175a	gi|440657194|gb|HE862641.1|HE862641	180	-20.71	180	-20.71	649380657	24	649	482
Tae-2175a	gi|384376115|gb|JK818389.1|JK818389	175	-21.42	175	-21.42	649381443	24	526	4
Tae-2175a	gi|383748586|gb|HX189080.1|HX189080	300	-31.45	150	-17.83	649381692	24	714	541	555
Tae-2175a	gi|383747392|gb|HX177085.1|HX177085	320	-34.56	162	-19.81	649382289	24	735	109	21
Tae-2175a	gi|383746124|gb|HX167139.1|HX167139	315	-26.91	163	-13.94	649382923	24	807	9	538
Tae-2175a	gi|383744084|gb|HX172728.1|HX172728	300	-19.38	150	-10.79	649383943	24	772	76	215
Tae-2175a	gi|383743638|gb|HX164948.1|HX164948	313	-29.64	159	-17.03	649384166	24	793	65	83
Tae-2175a	gi|383743342|gb|HX164652.1|HX164652	315	-27.3	158	-14.21	649384314	24	728	687	93
Tae-2175a	gi|383742354|gb|HX133812.1|HX133812	172	-24.17	172	-24.17	649384808	24	470	199
Tae-2175a	gi|383740064|gb|HX145572.1|HX145572	178	-23.26	178	-23.26	649385953	24	797	115
Tae-2175a	gi|383740022|gb|HX145530.1|HX145530	316	-31.2	161	-16.09	649385974	24	717	10	84
Tae-2175a	gi|383737698|gb|HX121971.1|HX121971	172	-24.1	172	-24.1	649387136	24	147	74
Tae-2175a	gi|383737406|gb|HX125873.1|HX125873	171	-22.62	171	-22.62	649387282	24	524	388
Tae-2175a	gi|383736354|gb|HX155391.1|HX155391	324	-37.13	173	-20.2	649387808	24	725	327	124
Tae-2175a	gi|383736014|gb|HX155051.1|HX155051	176	-19.44	176	-19.44	649387978	24	759	8
Tae-2175a	gi|383735122|gb|HX128775.1|HX128775	180	-28.02	180	-28.02	649388424	24	238	130
Tae-2175a	gi|383732882|gb|HX153091.1|HX153091	316	-31.2	161	-16.09	649389544	24	585	1	75
Tae-2175a	gi|383729820|gb|HX157625.1|HX157625	319	-26.22	165	-13.71	649391075	24	744	289	228
Tae-2175a	gi|383729650|gb|HX157455.1|HX157455	321	-33.78	162	-18.07	649391160	24	457	95	119
Tae-2175a	gi|383727862|gb|HX115032.1|HX115032	171	-21.81	171	-21.81	649392054	24	548	202
Tae-2175a	gi|383726938|gb|HX083964.1|HX083964	176	-24.73	176	-24.73	649392516	24	677	61
Tae-2175a	gi|383726904|gb|HX075702.1|HX075702	317	-32.69	160	-16.63	649392533	24	531	463	128
Tae-2175a	gi|383747705|gb|HX177398.1|HX177398	313	-23.9	163	-13.85	649393568	24	451	168	418
Tae-2175a	gi|383742049|gb|HX133507.1|HX133507	311	-25.05	158	-14.34	649396396	24	781	322	194
Tae-2175a	gi|383741623|gb|HX182095.1|HX182095	175	-25.02	175	-25.02	649396609	24	776	104
Tae-2175a	gi|383741363|gb|HX179829.1|HX179829	320	-45.42	162	-23.39	649396739	24	765	265	226
Tae-2175a	gi|383740013|gb|HX145521.1|HX145521	315	-28.76	163	-14.82	649397414	24	669	4	531
Tae-2175a	gi|383739211|gb|HX131551.1|HX131551	319	-31.93	164	-17.08	649397815	24	693	273	664
Tae-2175a	gi|383736521|gb|HX155558.1|HX155558	173	-22.41	173	-22.41	649399160	24	677	286
Tae-2175a	gi|383734863|gb|HX140987.1|HX140987	175	-20.86	175	-20.86	649399989	24	711	577
Tae-2175a	gi|383734523|gb|HX128509.1|HX128509	174	-22.33	174	-22.33	649400159	24	821	517
Tae-2175a	gi|383734391|gb|HX138770.1|HX138770	317	-34.27	165	-19.5	649400225	24	647	53	555
Tae-2175a	gi|383733509|gb|HX160439.1|HX160439	320	-33.6	165	-17.51	649400666	24	712	4	77
Tae-2175a	gi|383733305|gb|HX160235.1|HX160235	307	-33.99	156	-20.18	649400768	24	701	169	45
Tae-2175a	gi|383732279|gb|HX148167.1|HX148167	315	-33.09	165	-16.88	649401281	24	697	71	128
Tae-2175a	gi|383731987|gb|HX126746.1|HX126746	310	-32.66	160	-19	649401427	24	690	93	23
Tae-2175a	gi|383731705|gb|HX126464.1|HX126464	315	-44.7	161	-27.08	649401568	24	746	680	246
Tae-2175a	gi|383731601|gb|HX126360.1|HX126360	312	-29.79	158	-16.86	649401620	24	499	288	405
Tae-2175a	gi|383731469|gb|HX126228.1|HX126228	308	-39.01	158	-22.85	649401686	24	764	727	132
Tae-2175a	gi|383730955|gb|HX134217.1|HX134217	329	-38.52	178	-21.77	649401943	24	800	95	245
Tae-2175a	gi|383729905|gb|HX157710.1|HX157710	334	-32.3	178	-21.12	649402468	24	772	714	699
Tae-2175a	gi|383729607|gb|HX157412.1|HX157412	307	-34.1	156	-20.29	649402617	24	711	169	45
Tae-2175a	gi|383725268|gb|HX114770.1|HX114770	175	-25.02	175	-25.02	649404787	24	611	122
Tae-2175a	gi|383719518|gb|HX070120.1|HX070120	172	-30.22	172	-30.22	649407662	24	594	45
Tae-2175a	gi|383718896|gb|HX068304.1|HX068304	172	-24.1	172	-24.1	649407973	24	572	71
Tae-2175a	gi|383717308|gb|HX087161.1|HX087161	309	-33.23	159	-17.02	649408767	24	489	1	58
Tae-2175a	gi|383715750|gb|HX061614.1|HX061614	171	-19.68	171	-19.68	649409546	24	420	49
Tae-2175a	gi|383713496|gb|HX082803.1|HX082803	176	-21.99	176	-21.99	649409669	24	668	178
Tae-2175a	gi|383708840|gb|HX051770.1|HX051770	320	-29.78	166	-20.36	649411869	24	193	26	144
Tae-2175a	gi|383706923|gb|HX063871.1|HX063871	313	-36.67	161	-24.65	649412827	24	772	566	465
Tae-2175a	gi|383705565|gb|HX013893.1|HX013893	177	-25.74	177	-25.74	649413506	24	505	8
Tae-2175a	gi|383700330|gb|HX035416.1|HX035416	177	-25.74	177	-25.74	649414231	24	274	10
Tae-2175a	gi|383699318|gb|HX047558.1|HX047558	186	-26.52	186	-26.52	649414737	24	267	105
Tae-2175a	gi|383693661|gb|HX010184.1|HX010184	172	-19.07	172	-19.07	649417561	24	359	217
Tae-2175a	gi|383689867|gb|HX007716.1|HX007716	174	-21.77	174	-21.77	649419458	24	432	46
Tae-2175a	gi|383689237|gb|HX005763.1|HX005763	177	-19.82	177	-19.82	649419773	24	404	28
Tae-2175a	gi|383688011|gb|HX198404.1|HX198404	175	-25.02	175	-25.02	649420386	24	806	187
Tae-2175a	gi|383687697|gb|HX198090.1|HX198090	319	-29.13	160	-16.8	649420543	24	723	46	82
Tae-2175a	gi|383687577|gb|HX197970.1|HX197970	171	-18.04	171	-18.04	649420603	24	718	1
Tae-2175a	gi|383686551|gb|HX249062.1|HX249062	317	-35.66	161	-20.47	649421116	24	644	416	317
Tae-2175a	gi|383682441|gb|HX153578.1|HX153578	315	-28.76	163	-14.82	649423171	24	646	49	576
Tae-2175a	gi|383682045|gb|HX151176.1|HX151176	314	-29.08	164	-18.36	649423369	24	764	698	410
Tae-2175a	gi|383680241|gb|HX146467.1|HX146467	174	-14.75	174	-14.75	649424271	24	765	12
Tae-2175a	gi|383725565|gb|HX067592.1|HX067592	311	-35.56	157	-21.31	649424639	24	610	84	117
Tae-2175a	gi|383720733|gb|HX109633.1|HX109633	311	-35.56	157	-21.31	649427055	24	581	200	233
Tae-2175a	gi|383717941|gb|HX059420.1|HX059420	303	-22.56	153	-12.14	649428451	24	481	227	312
Tae-2175a	gi|383717885|gb|HX059364.1|HX059364	176	-24.73	176	-24.73	649428479	24	485	67
Tae-2175a	gi|383717673|gb|HX051405.1|HX051405	175	-22.83	175	-22.83	649428585	24	432	16
Tae-2175a	gi|383713007|gb|HX077153.1|HX077153	175	-25.02	175	-25.02	649429914	24	653	184
Tae-2175a	gi|383710805|gb|HX060099.1|HX060099	322	-33.99	170	-20.75	649430887	24	573	148	92
Tae-2175a	gi|383710345|gb|HX066179.1|HX066179	172	-20.61	172	-20.61	649431117	24	619	567
Tae-2175a	gi|383709305|gb|HX053605.1|HX053605	328	-35.91	168	-23.71	649431637	24	762	171	499
Tae-2175a	gi|383708147|gb|HX071323.1|HX071323	308	-25	157	-13.32	649432216	24	521	141	33
Tae-2175a	gi|383707675|gb|HX064289.1|HX064289	173	-22.41	173	-22.41	649432452	24	583	145
Tae-2175a	gi|383706882|gb|HX058117.1|HX058117	307	-24.62	154	-12.76	649432848	24	519	10	144
Tae-2175a	gi|383706730|gb|HX063789.1|HX063789	330	-38.15	177	-25.69	649432924	24	687	15	111
Tae-2175a	gi|383700115|gb|HX033924.1|HX033924	176	-22.05	176	-22.05	649434339	24	405	289
Tae-2175a	gi|383697949|gb|HX013035.1|HX013035	172	-23.85	172	-23.85	649435422	24	451	332
Tae-2175a	gi|383693878|gb|HX010601.1|HX010601	172	-27.73	172	-27.73	649437453	24	280	7
Tae-2175a	gi|383691042|gb|HX008359.1|HX008359	306	-36.75	155	-20.68	649438871	24	326	81	238
Tae-2175a	gi|383687146|gb|HX251247.1|HX251247	171	-23.19	171	-23.19	649440819	24	689	12
Tae-2175a	gi|383686266|gb|HX195966.1|HX195966	319	-35.13	163	-18.74	649441259	24	752	443	493
Tae-2175a	gi|383684964|gb|HX200108.1|HX200108	302	-27.88	152	-13.98	649441910	24	715	58	9
Tae-2175a	gi|383682808|gb|HX184243.1|HX184243	171	-23.19	171	-23.19	649442988	24	365	13
Tae-2175a	gi|383679657|gb|HX191234.1|HX191234	307	-30.33	154	-18.12	649444564	24	730	201	372
Tae-2175a	gi|383679041|gb|HX176849.1|HX176849	308	-36.82	156	-23.96	649444872	24	739	354	526
Tae-2175a	gi|383677351|gb|HX130102.1|HX130102	173	-22.41	173	-22.41	649445717	24	497	92
Tae-2175a	gi|383673883|gb|HX132286.1|HX132286	308	-39.01	158	-22.85	649447451	24	750	714	118
Tae-2175a	gi|383673873|gb|HX132276.1|HX132276	314	-33.85	160	-20.14	649447456	24	813	201	262
Tae-2175a	gi|383673795|gb|HX127045.1|HX127045	172	-23.66	172	-23.66	649447495	24	834	216
Tae-2175a	gi|383672717|gb|HX101323.1|HX101323	313	-26.71	161	-13.96	649448034	24	767	296	195
Tae-2175a	gi|383670915|gb|HX111015.1|HX111015	322	-34.01	163	-17.12	649448935	24	592	50	128
Tae-2175a	gi|383670649|gb|HX110749.1|HX110749	311	-35.56	157	-21.31	649449068	24	252	83	116
Tae-2175a	gi|383668843|gb|HX101531.1|HX101531	175	-25.02	175	-25.02	649449971	24	614	184
Tae-2175a	gi|383668555|gb|HX110230.1|HX110230	177	-21.72	177	-21.72	649450115	24	534	36
Tae-2175a	gi|383666307|gb|HX095765.1|HX095765	313	-29.31	157	-15.54	649451239	24	597	1	83
Tae-2175a	gi|383664657|gb|HX094804.1|HX094804	316	-31.2	161	-16.09	649452064	24	731	3	77
Tae-2175a	gi|383663847|gb|HX098770.1|HX098770	318	-27.8	161	-16.37	649452469	24	650	38	321
Tae-2175a	gi|383663181|gb|HX097506.1|HX097506	307	-23.09	156	-12.83	649452802	24	667	19	626
Tae-2175a	gi|383662657|gb|HX092723.1|HX092723	313	-26.71	161	-13.96	649453064	24	366	309	208
Tae-2175a	gi|383662297|gb|HX091765.1|HX091765	172	-23.85	172	-23.85	649453244	24	668	106
Tae-2175a	gi|383658891|gb|HX093435.1|HX093435	181	-28.54	181	-28.54	649454947	24	524	7
Tae-2175a	gi|383658177|gb|HX089935.1|HX089935	311	-28.98	161	-19.61	649455304	24	604	384	429
Tae-2175a	gi|383657191|gb|HX083762.1|HX083762	302	-28.37	152	-15.65	649455797	24	458	190	154
Tae-2175a	gi|383655971|gb|HX077587.1|HX077587	302	-28.37	152	-15.65	649456407	24	497	209	173
Tae-2175a	gi|383654439|gb|HX081771.1|HX081771	176	-24.73	176	-24.73	649457173	24	637	6
Tae-2175a	gi|383646261|gb|HX059324.1|HX059324	174	-16.94	174	-16.94	649459244	24	622	558
Tae-2175a	gi|383638215|gb|HX059286.1|HX059286	319	-31.3	163	-16.73	649459707	24	627	99	118
Tae-2175a	gi|383637189|gb|HX115680.1|HX115680	172	-27.73	172	-27.73	649460153	24	544	97
Tae-2175a	gi|383634510|gb|HX037833.1|HX037833	173	-22.41	173	-22.41	649461272	24	409	80
Tae-2175a	gi|383631986|gb|HX017810.1|HX017810	175	-25.02	175	-25.02	649462534	24	350	228
Tae-2175a	gi|383628300|gb|HX108135.1|HX108135	179	-24.57	179	-24.57	649464377	24	549	41
Tae-2175a	gi|383628214|gb|HX108049.1|HX108049	172	-27.73	172	-27.73	649464420	24	527	98
Tae-2175a	gi|383679606|gb|HX191183.1|HX191183	175	-25.02	175	-25.02	649464590	24	690	166
Tae-2175a	gi|383679542|gb|HX191119.1|HX191119	311	-30.56	156	-17.13	649464622	24	716	397	133
Tae-2175a	gi|383678940|gb|HX174564.1|HX174564	309	-45.25	156	-25.46	649464923	24	750	724	121
Tae-2175a	gi|383675942|gb|HX137035.1|HX137035	307	-22.42	156	-11.55	649466422	24	783	149	495
Tae-2175a	gi|383675612|gb|HX129759.1|HX129759	305	-21.63	155	-12.36	649466587	24	768	511	475
Tae-2175a	gi|383675346|gb|HX129493.1|HX129493	315	-26.91	163	-13.94	649466720	24	825	12	516
Tae-2175a	gi|383674554|gb|HX134748.1|HX134748	307	-26.39	155	-16.97	649467116	24	755	70	709
Tae-2175a	gi|383672902|gb|HX139433.1|HX139433	312	-27.47	160	-14.87	649467942	24	538	481	61
Tae-2175a	gi|383668554|gb|HX110229.1|HX110229	177	-21.72	177	-21.72	649470116	24	541	36
Tae-2175a	gi|383663992|gb|HX093541.1|HX093541	307	-23.09	156	-12.83	649472397	24	766	21	628
Tae-2175a	gi|383663848|gb|HX098771.1|HX098771	318	-27.8	161	-16.37	649472469	24	527	21	304
Tae-2175a	gi|383662658|gb|HX092724.1|HX092724	313	-26.71	161	-13.96	649473064	24	365	308	207
Tae-2175a	gi|383662298|gb|HX091766.1|HX091766	172	-23.85	172	-23.85	649473244	24	648	106
Tae-2175a	gi|383660696|gb|HX091051.1|HX091051	313	-36.67	161	-24.65	649474045	24	554	434	333
Tae-2175a	gi|383656898|gb|HX083469.1|HX083469	302	-32.71	151	-18.75	649475944	24	575	1	70
Tae-2175a	gi|383656534|gb|HX078989.1|HX078989	177	-25.74	177	-25.74	649476126	24	618	8
Tae-2175a	gi|383655936|gb|HX077552.1|HX077552	307	-35.52	156	-19.6	649476425	24	624	80	535
Tae-2175a	gi|383655386|gb|HX062985.1|HX062985	172	-20.47	172	-20.47	649476700	24	595	69
Tae-2175a	gi|383655074|gb|HX076934.1|HX076934	176	-22.76	176	-22.76	649476856	24	681	597
Tae-2175a	gi|383654664|gb|HX082767.1|HX082767	306	-37.87	156	-22.38	649477061	24	648	594	370
Tae-2175a	gi|383652712|gb|HX071538.1|HX071538	171	-16.04	171	-16.04	649478037	24	589	65
Tae-2175a	gi|383646482|gb|HX119941.1|HX119941	309	-34.53	157	-19.22	649479134	24	615	124	44
Tae-2175a	gi|383646244|gb|HX119747.1|HX119747	309	-34.53	157	-19.22	649479253	24	518	124	44
Tae-2175a	gi|383637190|gb|HX115681.1|HX115681	172	-27.73	172	-27.73	649480153	24	539	85
Tae-2175a	gi|383634665|gb|HX037988.1|HX037988	304	-29.56	154	-14.86	649481195	24	396	200	104
Tae-2175a	gi|383633071|gb|HX019794.1|HX019794	315	-33.09	165	-16.88	649481992	24	263	67	124
Tae-2175a	gi|383629467|gb|HX038022.1|HX038022	313	-26.71	161	-13.96	649483794	24	366	260	159
Tae-2175a	gi|383629259|gb|HX056607.1|HX056607	174	-18.43	174	-18.43	649483898	24	481	452
Tae-2175a	gi|383628957|gb|HX056305.1|HX056305	310	-34.88	157	-21.31	649484049	24	335	119	152
Tae-2175a	gi|383628299|gb|HX108134.1|HX108134	179	-24.57	179	-24.57	649484378	24	547	39
Tae-2175a	gi|383628297|gb|HX108132.1|HX108132	307	-24.62	154	-12.76	649484379	24	553	63	197
Tae-2175a	gi|383628215|gb|HX108050.1|HX108050	172	-27.73	172	-27.73	649484420	24	526	97
Tae-2175a	gi|383623643|gb|HX010325.1|HX010325	172	-27.73	172	-27.73	649486084	24	208	38
Tae-2175a	gi|383615666|gb|HX021759.1|HX021759	309	-28.32	156	-17.37	649488479	24	357	54	148
Tae-2175a	gi|383614476|gb|HX029779.1|HX029779	314	-33.78	164	-19.86	649488983	24	365	60	26
Tae-2175a	gi|383614120|gb|HX028052.1|HX028052	181	-28.54	181	-28.54	649489161	24	405	131
Tae-2193	gi|383745836|gb|HX136137.1|HX136137	171	-21.04	171	-21.04	649492280	21	478	400
Tae-2193	gi|383745628|gb|HX165078.1|HX165078	311	-33.07	156	-16.77	649492384	21	767	226	365
Tae-2193	gi|383740446|gb|HX169772.1|HX169772	175	-21.14	175	-21.14	649494975	21	733	461
Tae-2193	gi|383740330|gb|HX167867.1|HX167867	174	-30.21	174	-30.21	649495033	21	719	581
Tae-2193	gi|383740172|gb|HX167709.1|HX167709	301	-34.43	151	-18.39	649495112	21	747	371	392
Tae-2193	gi|383739908|gb|HX145416.1|HX145416	310	-36.95	157	-19.44	649495244	21	778	439	595
Tae-2193	gi|383739330|gb|HX138609.1|HX138609	344	-55.9	172	-27.95	649495533	21	724	154	446
Tae-2193	gi|383738624|gb|HX129372.1|HX129372	313	-34.1	158	-20.46	649495886	21	531	208	331
Tae-2193	gi|383737586|gb|HX121859.1|HX121859	311	-37.24	158	-19.44	649496405	21	598	393	548
Tae-2193	gi|383737434|gb|HX125901.1|HX125901	319	-35.78	166	-19.39	649496481	21	775	190	157
Tae-2193	gi|383732874|gb|HX153083.1|HX153083	314	-39.52	158	-23.22	649498761	21	739	414	276
Tae-2193	gi|383730214|gb|HX158019.1|HX158019	315	-45.95	165	-25.86	649500091	21	812	525	554
Tae-2193	gi|383746187|gb|HX136266.1|HX136266	309	-28.78	159	-15.71	649503540	21	775	78	678
Tae-2193	gi|383745097|gb|HX128990.1|HX128990	307	-30.78	155	-16.42	649504085	21	652	172	566
Tae-2193	gi|383739453|gb|HX138732.1|HX138732	312	-34.82	160	-18.76	649506907	21	686	626	378
Tae-2193	gi|383738519|gb|HX129267.1|HX129267	314	-39.52	158	-23.22	649507374	21	721	227	89
Tae-2193	gi|383737415|gb|HX125882.1|HX125882	460	-50.35	155	-20.7	649507926	21	698	631	658	145
Tae-2193	gi|383735227|gb|HX141129.1|HX141129	314	-39.52	158	-23.22	649509020	21	706	381	243
Tae-2193	gi|383734675|gb|HX128550.1|HX128550	301	-29.34	151	-17.16	649509296	21	457	221	241
Tae-2193	gi|383732811|gb|HX151431.1|HX151431	337	-59.72	179	-34.62	649510228	21	320	108	232
Tae-2193	gi|383732781|gb|HX150834.1|HX150834	171	-21.04	171	-21.04	649510243	21	567	384
Tae-2193	gi|383732567|gb|HX150620.1|HX150620	314	-39.52	158	-23.22	649510350	21	739	414	276
Tae-2193	gi|383731149|gb|HX136397.1|HX136397	302	-47.9	152	-27.08	649511059	21	750	233	428
Tae-2193	gi|383708442|gb|HX073404.1|HX073404	318	-42.13	168	-26.68	649521281	21	520	478	296
Tae-2193	gi|383687051|gb|HX251152.1|HX251152	311	-37.24	158	-19.44	649530079	21	508	304	459
Tae-2193	gi|383684701|gb|HX198655.1|HX198655	305	-27.95	154	-14.1	649531254	21	802	510	484
Tae-2193	gi|383682985|gb|HX186206.1|HX186206	175	-24.83	175	-24.83	649532112	21	781	378
Tae-2193	gi|383682033|gb|HX151164.1|HX151164	310	-36.95	157	-19.44	649532588	21	826	437	593
Tae-2193	gi|383681945|gb|HX151076.1|HX151076	328	-36.27	167	-18.24	649532632	21	832	745	97
Tae-2193	gi|383681205|gb|HX181762.1|HX181762	171	-21.04	171	-21.04	649533002	21	497	397
Tae-2193	gi|383680305|gb|HX148318.1|HX148318	171	-24.01	171	-24.01	649533452	21	399	269
Tae-2193	gi|383725557|gb|HX067584.1|HX067584	173	-21.51	173	-21.51	649533856	21	750	408
Tae-2193	gi|383723165|gb|HX119606.1|HX119606	171	-21.04	171	-21.04	649535052	21	488	394
Tae-2193	gi|383716307|gb|HX066494.1|HX066494	174	-30.21	174	-30.21	649538481	21	644	584
Tae-2193	gi|383708637|gb|HX051567.1|HX051567	309	-42.09	159	-22	649541184	21	644	520	548
Tae-2193	gi|383708441|gb|HX073403.1|HX073403	318	-42.13	168	-26.68	649541282	21	474	453	271
Tae-2193	gi|383706412|gb|HX057869.1|HX057869	175	-24.83	175	-24.83	649542296	21	560	397
Tae-2193	gi|383697703|gb|HX011793.1|HX011793	172	-23.53	172	-23.53	649544758	21	400	372
Tae-2193	gi|383687896|gb|HX198289.1|HX198289	172	-27.95	172	-27.95	649549657	21	802	149
Tae-2193	gi|383682526|gb|HX169558.1|HX169558	172	-27.95	172	-27.95	649552342	21	287	162
Tae-2193	gi|383682388|gb|HX153525.1|HX153525	321	-52.03	161	-27.85	649552411	21	784	346	394
Tae-2193	gi|383682274|gb|HX151405.1|HX151405	175	-21.14	175	-21.14	649552468	21	642	465
Tae-2193	gi|383680962|gb|HX179363.1|HX179363	316	-41.38	163	-22.44	649553124	21	355	193	281
Tae-2193	gi|383680824|gb|HX148837.1|HX148837	171	-21.04	171	-21.04	649553193	21	563	380
Tae-2193	gi|383677663|gb|HX132006.1|HX132006	175	-26.14	175	-26.14	649554774	21	745	627
Tae-2193	gi|383677549|gb|HX131892.1|HX131892	171	-21.04	171	-21.04	649554831	21	553	380
Tae-2193	gi|383677089|gb|HX129840.1|HX129840	323	-47.36	162	-23.95	649555061	21	618	344	279
Tae-2193	gi|383675387|gb|HX129534.1|HX129534	319	-35.78	166	-19.39	649555912	21	825	190	157
Tae-2193	gi|383673415|gb|HX125075.1|HX125075	301	-34.43	151	-18.39	649556898	21	771	370	391
Tae-2193	gi|383672203|gb|HX107646.1|HX107646	174	-30.21	174	-30.21	649557504	21	673	613
Tae-2193	gi|383670715|gb|HX110815.1|HX110815	306	-28.03	155	-17.38	649558248	21	612	141	414
Tae-2193	gi|383668037|gb|HX107920.1|HX107920	171	-23.58	171	-23.58	649559587	21	628	1
Tae-2193	gi|383665971|gb|HX099687.1|HX099687	175	-24.83	175	-24.83	649560620	21	587	376
Tae-2193	gi|383664299|gb|HX094446.1|HX094446	320	-33.3	164	-17.63	649561456	21	825	284	731
Tae-2193	gi|383662665|gb|HX092731.1|HX092731	470	-61	157	-21.79	649562273	21	629	394	406	472
Tae-2193	gi|383660663|gb|HX091018.1|HX091018	316	-35.17	165	-21.55	649563274	21	651	619	504
Tae-2193	gi|383652791|gb|HX071617.1|HX071617	312	-33.46	156	-16.73	649567210	21	770	84	245
Tae-2193	gi|383652743|gb|HX071569.1|HX071569	316	-32.19	161	-18.38	649567234	21	557	251	208
Tae-2193	gi|383646495|gb|HX119954.1|HX119954	315	-37.23	160	-19.8	649568340	21	522	296	382
Tae-2193	gi|383637723|gb|HX055022.1|HX055022	310	-41.63	159	-24.72	649569166	21	607	257	590
Tae-2193	gi|383636989|gb|HX115480.1|HX115480	327	-35.78	166	-19.39	649569466	21	585	421	388
Tae-2193	gi|383677748|gb|HX132091.1|HX132091	171	-26.23	171	-26.23	649574732	21	703	107
Tae-2193	gi|383665752|gb|HX099269.1|HX099269	171	-30.11	171	-30.11	649580730	21	586	450
Tae-2193	gi|383665750|gb|HX099267.1|HX099267	171	-30.11	171	-30.11	649580731	21	610	467
Tae-2193	gi|383663364|gb|HX097689.1|HX097689	302	-47.9	152	-27.08	649581924	21	542	235	430
Tae-2193	gi|383654622|gb|HX082725.1|HX082725	307	-30.78	155	-16.42	649586295	21	606	156	550
Tae-2193	gi|383652602|gb|HX071228.1|HX071228	173	-23.92	173	-23.92	649587305	21	483	73
Tae-2193	gi|383647522|gb|HX079576.1|HX079576	316	-37.69	159	-21.03	649587860	21	433	64	41
Tae-2193	gi|383631213|gb|HX101752.1|HX101752	311	-37.24	158	-19.44	649592134	21	617	412	567
Tae-2193	gi|383624164|gb|HX013404.1|HX013404	322	-37.78	162	-20.35	649595056	21	488	398	312
Tae-2193	gi|383616306|gb|HX030092.1|HX030092	306	-43.2	153	-22.31	649597372	21	659	406	487
Tae-2193	gi|383614740|gb|HX043886.1|HX043886	307	-30.78	155	-16.42	649598064	21	650	200	594
Tae-2162b	gi|383736586|gb|HX155623.1|HX155623	308	-46.62	158	-23.72	649606118	21	760	736	236
Tae-2162b	gi|383727438|gb|HX107284.1|HX107284	306	-30.43	154	-16.48	649610692	21	636	493	388
Tae-2162b	gi|383746025|gb|HX136215.1|HX136215	317	-38.32	165	-20.09	649612834	21	605	342	218
Tae-2162b	gi|383744721|gb|HX186523.1|HX186523	314	-31.67	158	-17.76	649613486	21	729	536	232
Tae-2162b	gi|383736817|gb|HX162397.1|HX162397	175	-30.23	175	-30.23	649617438	21	733	214
Tae-2162b	gi|383735433|gb|HX141224.1|HX141224	175	-30.23	175	-30.23	649618130	21	750	244
Tae-2162b	gi|383734123|gb|HX121745.1|HX121745	632	-96.74	158	-25.1	649618785	21	625	213	246	344	410
Tae-2162b	gi|383733333|gb|HX160263.1|HX160263	303	-37.27	153	-18.87	649619180	21	791	235	534
Tae-2162b	gi|383721328|gb|HX109895.1|HX109895	303	-32.75	153	-16.69	649625183	21	616	397	79
Tae-2162b	gi|383720782|gb|HX118777.1|HX118777	303	-32.75	153	-16.69	649625456	21	609	345	27
Tae-2162b	gi|383720780|gb|HX118775.1|HX118775	303	-32.75	153	-16.69	649625457	21	637	376	58
Tae-2162b	gi|383709276|gb|HX053576.1|HX053576	313	-41.59	163	-24.15	649630077	21	745	513	81
Tae-2162b	gi|383700328|gb|HX035414.1|HX035414	175	-30.23	175	-30.23	649632658	21	358	192
Tae-2162b	gi|383685575|gb|HX193688.1|HX193688	303	-32.75	153	-16.69	649640030	21	761	376	58
Tae-2162b	gi|383683531|gb|HX253080.1|HX253080	317	-38.32	165	-20.09	649641052	21	473	314	190
Tae-2162b	gi|383725443|gb|HX114945.1|HX114945	303	-32.75	153	-16.69	649643126	21	585	369	51
Tae-2162b	gi|383724353|gb|HX081899.1|HX081899	308	-38.86	155	-20.54	649643671	21	620	101	470
Tae-2162b	gi|383721327|gb|HX109894.1|HX109894	303	-32.75	153	-16.69	649645184	21	604	376	58
Tae-2162b	gi|383700329|gb|HX035415.1|HX035415	175	-30.23	175	-30.23	649652658	21	381	192
Tae-2162b	gi|383697783|gb|HX012869.1|HX012869	175	-27.06	175	-27.06	649653931	21	475	302
Tae-2162b	gi|383680598|gb|HX148611.1|HX148611	175	-30.23	175	-30.23	649662519	21	763	244
Tae-2162b	gi|383678103|gb|HX141492.1|HX141492	171	-32.68	171	-32.68	649663767	21	778	724
Tae-2162b	gi|383675049|gb|HX127411.1|HX127411	175	-30.23	175	-30.23	649665294	21	725	206
Tae-2162b	gi|383672435|gb|HX113262.1|HX113262	303	-32.75	153	-16.69	649666601	21	600	381	63
Tae-2162b	gi|383670673|gb|HX110773.1|HX110773	303	-32.75	153	-16.69	649667482	21	562	343	24
Tae-2162b	gi|383670005|gb|HX103708.1|HX103708	175	-30.23	175	-30.23	649667816	21	534	232
Tae-2162b	gi|383663159|gb|HX097484.1|HX097484	171	-18.52	171	-18.52	649671239	21	594	335
Tae-2162b	gi|383662585|gb|HX092651.1|HX092651	303	-32.75	153	-16.69	649671526	21	638	376	58
Tae-2162b	gi|383659589|gb|HX086019.1|HX086019	303	-32.75	153	-16.69	649673024	21	708	341	23
Tae-2162b	gi|383659065|gb|HX093498.1|HX093498	315	-31.81	158	-15.94	649673286	21	539	426	149
Tae-2162b	gi|383657475|gb|HX085018.1|HX085018	303	-32.75	153	-16.69	649674081	21	609	345	27
Tae-2162b	gi|383635570|gb|HX122995.1|HX122995	175	-30.23	175	-30.23	649679168	21	542	241
Tae-2162b	gi|383628524|gb|HX108359.1|HX108359	303	-32.75	153	-16.69	649682691	21	592	376	58
Tae-2162b	gi|383670672|gb|HX110772.1|HX110772	303	-32.75	153	-16.69	649687483	21	609	345	26
Tae-2162b	gi|383668370|gb|HX110045.1|HX110045	317	-38.32	165	-20.09	649688634	21	509	314	190
Tae-2162b	gi|383635569|gb|HX122994.1|HX122994	175	-30.23	175	-30.23	649699169	21	542	241
Tae-2162b	gi|383634803|gb|HX108518.1|HX108518	306	-33.62	153	-16.93	649699552	21	685	1	318
Tae-2162b	gi|383632867|gb|HX106242.1|HX106242	303	-32.75	153	-16.69	649700520	21	370	344	26
Tae-2136a	gi|440657216|gb|HE862663.1|HE862663	311	-31.85	160	-18.4	649708285	21	659	328	359
Tae-2136a	gi|440657291|gb|HE862738.1|HE862738	321	-35.42	167	-20.82	649708519	21	361	99	323
Tae-2136a	gi|383748300|gb|HX191590.1|HX191590	179	-23.96	179	-23.96	649709474	21	729	508
Tae-2136a	gi|383747426|gb|HX177119.1|HX177119	319	-30.57	163	-17.09	649709911	21	748	479	413
Tae-2136a	gi|383746512|gb|HX138270.1|HX138270	308	-28.49	156	-14.25	649710368	21	802	117	326
Tae-2136a	gi|383745962|gb|HX136152.1|HX136152	302	-24.07	152	-12.67	649710643	21	658	6	125
Tae-2136a	gi|383743202|gb|HX150427.1|HX150427	315	-30.84	162	-18.91	649712023	21	799	668	90
Tae-2136a	gi|383742998|gb|HX148032.1|HX148032	171	-22.31	171	-22.31	649712125	21	689	436
Tae-2136a	gi|383740872|gb|HX170198.1|HX170198	308	-22.87	157	-13.88	649713188	21	746	25	137
Tae-2136a	gi|383739058|gb|HX131398.1|HX131398	302	-24.07	152	-12.67	649714095	21	761	409	528
Tae-2136a	gi|383738312|gb|HX124169.1|HX124169	179	-24.09	179	-24.09	649714468	21	562	486
Tae-2136a	gi|383738238|gb|HX124095.1|HX124095	307	-31.73	155	-17.16	649714505	21	527	336	27
Tae-2136a	gi|383736556|gb|HX155593.1|HX155593	306	-28.54	155	-15.1	649715346	21	742	389	455
Tae-2136a	gi|383736194|gb|HX155231.1|HX155231	311	-34.88	159	-18.6	649715527	21	812	652	1
Tae-2136a	gi|383732220|gb|HX148108.1|HX148108	171	-22.33	171	-22.33	649717514	21	695	250
Tae-2136a	gi|383732030|gb|HX126789.1|HX126789	306	-30.47	153	-17	649717609	21	715	474	608
Tae-2136a	gi|383731128|gb|HX136376.1|HX136376	311	-33.01	158	-16.92	649718060	21	712	174	522
Tae-2136a	gi|383730756|gb|HX131637.1|HX131637	171	-21.01	171	-21.01	649718246	21	750	125
Tae-2136a	gi|383730446|gb|HX124371.1|HX124371	316	-31.47	158	-15.85	649718401	21	511	340	391
Tae-2136a	gi|383728872|gb|HX143870.1|HX143870	302	-21.35	151	-12.01	649719188	21	681	587	641
Tae-2136a	gi|383748731|gb|HX189225.1|HX189225	176	-25	176	-25	649720694	21	762	460
Tae-2136a	gi|383747067|gb|HX167638.1|HX167638	308	-27.34	156	-13.68	649721526	21	492	248	179
Tae-2136a	gi|383746757|gb|HX167439.1|HX167439	179	-24.09	179	-24.09	649721681	21	701	492
Tae-2136a	gi|383746643|gb|HX138290.1|HX138290	309	-23.4	159	-14.35	649721738	21	800	357	459
Tae-2136a	gi|383741625|gb|HX182097.1|HX182097	310	-27.08	157	-13.94	649724247	21	697	22	541
Tae-2136a	gi|383741039|gb|HX179505.1|HX179505	311	-31.5	156	-17.76	649724540	21	507	449	121
Tae-2136a	gi|383739675|gb|HX143325.1|HX143325	310	-24.41	157	-13.85	649725222	21	762	716	270
Tae-2136a	gi|383739387|gb|HX138666.1|HX138666	305	-28.31	153	-14.79	649725366	21	699	491	214
Tae-2136a	gi|383737665|gb|HX121938.1|HX121938	179	-25.29	179	-25.29	649726227	21	564	392
Tae-2136a	gi|383735451|gb|HX141242.1|HX141242	323	-30.33	170	-20.2	649727334	21	765	403	650
Tae-2136a	gi|383733645|gb|HX160575.1|HX160575	318	-34.4	167	-19.79	649728237	21	636	370	594
Tae-2136a	gi|383733091|gb|HX160021.1|HX160021	316	-28.32	163	-14.31	649728514	21	787	503	568
Tae-2136a	gi|383731647|gb|HX126406.1|HX126406	307	-31.73	154	-17.94	649729236	21	841	760	312
Tae-2136a	gi|383731179|gb|HX136427.1|HX136427	305	-29.38	155	-16	649729470	21	658	102	18
Tae-2136a	gi|383730445|gb|HX124370.1|HX124370	316	-31.47	158	-15.85	649729837	21	524	356	407
Tae-2136a	gi|383729429|gb|HX146194.1|HX146194	303	-26.94	152	-14.4	649730345	21	686	567	591
Tae-2136a	gi|383726049|gb|HX072240.1|HX072240	300	-30.81	150	-16.53	649732035	21	684	203	374
Tae-2136a	gi|383725967|gb|HX067994.1|HX067994	303	-26.23	152	-16.99	649732076	21	781	76	612
Tae-2136a	gi|383725266|gb|HX114768.1|HX114768	179	-24.09	179	-24.09	649732427	21	501	365
Tae-2136a	gi|383725252|gb|HX114754.1|HX114754	324	-32.21	163	-16.33	649732434	21	636	362	539
Tae-2136a	gi|383725250|gb|HX114752.1|HX114752	324	-32.21	163	-16.33	649732435	21	656	362	539
Tae-2136a	gi|383724034|gb|HX079967.1|HX079967	306	-28.54	155	-15.1	649733043	21	626	331	397
Tae-2136a	gi|383722446|gb|HX070384.1|HX070384	173	-23.07	173	-23.07	649733837	21	571	27
Tae-2136a	gi|383721374|gb|HX109941.1|HX109941	310	-40.5	157	-20.9	649734373	21	649	52	593
Tae-2136a	gi|383721046|gb|HX118930.1|HX118930	316	-32.16	158	-16.31	649734537	21	552	356	380
Tae-2136a	gi|383718756|gb|HX068164.1|HX068164	316	-31.47	158	-15.85	649735682	21	473	356	407
Tae-2136a	gi|383716418|gb|HX061950.1|HX061950	316	-31.47	158	-15.85	649736851	21	739	356	407
Tae-2136a	gi|383716236|gb|HX066423.1|HX066423	316	-31.47	158	-15.85	649736942	21	652	359	410
Tae-2136a	gi|383716108|gb|HX061750.1|HX061750	304	-23.09	154	-11.79	649737006	21	568	424	282
Tae-2136a	gi|383711878|gb|HX055773.1|HX055773	308	-33.8	158	-19.41	649737989	21	656	401	292
Tae-2136a	gi|383711836|gb|HX055731.1|HX055731	179	-25.29	179	-25.29	649738010	21	652	442
Tae-2136a	gi|383711158|gb|HX061448.1|HX061448	316	-31.47	158	-15.85	649738349	21	508	357	408
Tae-2136a	gi|383711002|gb|HX060296.1|HX060296	316	-31.47	158	-15.85	649738427	21	602	353	404
Tae-2136a	gi|383699218|gb|HX032854.1|HX032854	307	-28.71	154	-16.05	649742426	21	397	254	312
Tae-2136a	gi|383694079|gb|HX010802.1|HX010802	306	-28.54	155	-15.1	649744991	21	405	309	375
Tae-2136a	gi|383693101|gb|HX016195.1|HX016195	179	-24.09	179	-24.09	649745480	21	444	389
Tae-2136a	gi|383688927|gb|HX021881.1|HX021881	179	-25.29	179	-25.29	649747567	21	442	422
Tae-2136a	gi|383688013|gb|HX198406.1|HX198406	171	-22.33	171	-22.33	649748024	21	538	242
Tae-2136a	gi|383684541|gb|HX198495.1|HX198495	463	-40.9	157	-16.66	649749760	21	765	558	394	101
Tae-2136a	gi|383681773|gb|HX150904.1|HX150904	307	-27.73	155	-15.54	649751144	21	751	463	36
Tae-2136a	gi|383681143|gb|HX181700.1|HX181700	309	-42.3	155	-25.82	649751459	21	691	77	317
Tae-2136a	gi|383680883|gb|HX179284.1|HX179284	316	-39.95	158	-22.13	649751589	21	749	130	448
Tae-2136a	gi|383725267|gb|HX114769.1|HX114769	179	-24.09	179	-24.09	649752427	21	505	345
Tae-2136a	gi|383724917|gb|HX114419.1|HX114419	178	-25.5	178	-25.5	649752602	21	559	480
Tae-2136a	gi|383723817|gb|HX078137.1|HX078137	179	-24.09	179	-24.09	649753152	21	565	489
Tae-2136a	gi|383721045|gb|HX118929.1|HX118929	316	-32.16	158	-16.31	649754538	21	571	356	380
Tae-2136a	gi|383720211|gb|HX077804.1|HX077804	183	-26.35	183	-26.35	649754955	21	562	358
Tae-2136a	gi|383720085|gb|HX077678.1|HX077678	302	-24.07	152	-12.67	649755018	21	599	192	311
Tae-2136a	gi|383719431|gb|HX070033.1|HX070033	300	-22.37	150	-12.04	649755345	21	787	587	700
Tae-2136a	gi|383718533|gb|HX065378.1|HX065378	179	-25.29	179	-25.29	649755794	21	607	414
Tae-2136a	gi|383708737|gb|HX051667.1|HX051667	318	-34.4	167	-19.79	649759560	21	597	273	497
Tae-2136a	gi|383708253|gb|HX071429.1|HX071429	316	-31.47	158	-15.85	649759802	21	542	321	372
Tae-2136a	gi|383707609|gb|HX064223.1|HX064223	320	-31.07	170	-18.6	649760124	21	561	342	92
Tae-2136a	gi|383707228|gb|HX064065.1|HX064065	179	-25.29	179	-25.29	649760314	21	243	23
Tae-2136a	gi|383707148|gb|HX063985.1|HX063985	179	-25.29	179	-25.29	649760354	21	544	441
Tae-2136a	gi|383706576|gb|HX057922.1|HX057922	316	-31.47	158	-15.85	649760640	21	560	339	390
Tae-2136a	gi|383701337|gb|HX013250.1|HX013250	304	-33.74	154	-18.81	649761367	21	388	278	261
Tae-2136a	gi|383695438|gb|HX043473.1|HX043473	173	-23.07	173	-23.07	649764315	21	422	318
Tae-2136a	gi|383694068|gb|HX010791.1|HX010791	320	-36.09	163	-18.99	649764997	21	321	187	14
Tae-2136a	gi|383688926|gb|HX021880.1|HX021880	179	-25.29	179	-25.29	649767568	21	542	447
Tae-2136a	gi|383688924|gb|HX021878.1|HX021878	314	-28.28	157	-16.32	649767569	21	295	45	110
Tae-2136a	gi|383683388|gb|HX188773.1|HX188773	311	-35.49	158	-19.59	649770337	21	749	21	220
Tae-2136a	gi|383683386|gb|HX188771.1|HX188771	306	-22.87	156	-12.96	649770338	21	741	398	115
Tae-2136a	gi|383683330|gb|HX188715.1|HX188715	322	-32.36	170	-18.6	649770366	21	744	310	61
Tae-2136a	gi|383682590|gb|HX169622.1|HX169622	179	-24.09	179	-24.09	649770736	21	710	500
Tae-2136a	gi|383681472|gb|HX183795.1|HX183795	307	-31.93	155	-16.54	649771295	21	829	406	394
Tae-2136a	gi|383680326|gb|HX148339.1|HX148339	318	-34.4	167	-19.79	649771868	21	625	296	520
Tae-2136a	gi|383680264|gb|HX148277.1|HX148277	183	-26.35	183	-26.35	649771899	21	520	318
Tae-2136a	gi|383677625|gb|HX131968.1|HX131968	485	-52.77	175	-23.74	649773219	21	692	534	468	85
Tae-2136a	gi|383677053|gb|HX129804.1|HX129804	317	-31.19	163	-16.14	649773505	21	804	427	323
Tae-2136a	gi|383674545|gb|HX134739.1|HX134739	462	-37.78	157	-14.63	649774759	21	673	631	568	217
Tae-2136a	gi|383674413|gb|HX134607.1|HX134607	305	-28.31	153	-14.79	649774825	21	721	480	203
Tae-2136a	gi|383672599|gb|HX113426.1|HX113426	316	-31.47	158	-15.85	649775732	21	475	342	393
Tae-2136a	gi|383670695|gb|HX110795.1|HX110795	171	-22.89	171	-22.89	649776684	21	444	340
Tae-2136a	gi|383668879|gb|HX101567.1|HX101567	311	-32.28	161	-18.68	649777592	21	757	540	582
Tae-2136a	gi|383667753|gb|HX101290.1|HX101290	310	-37.88	156	-18.99	649778155	21	687	289	338
Tae-2136a	gi|383667221|gb|HX096833.1|HX096833	316	-31.47	158	-15.85	649778421	21	490	291	342
Tae-2136a	gi|383664499|gb|HX094646.1|HX094646	316	-31.47	158	-15.85	649779782	21	641	285	336
Tae-2136a	gi|383664107|gb|HX093656.1|HX093656	176	-25	176	-25	649779978	21	571	486
Tae-2136a	gi|383664069|gb|HX093618.1|HX093618	316	-31.47	158	-15.85	649779997	21	493	356	407
Tae-2136a	gi|383662571|gb|HX092637.1|HX092637	313	-29.73	161	-17.91	649780746	21	621	124	489
Tae-2136a	gi|383661667|gb|HX088007.1|HX088007	316	-31.47	158	-15.85	649781198	21	509	364	415
Tae-2136a	gi|383661513|gb|HX087853.1|HX087853	316	-31.47	158	-15.85	649781275	21	583	312	363
Tae-2136a	gi|383659505|gb|HX085935.1|HX085935	316	-31.47	158	-15.85	649782279	21	521	353	404
Tae-2136a	gi|383656707|gb|HX083278.1|HX083278	183	-26.35	183	-26.35	649783678	21	551	439
Tae-2136a	gi|383655071|gb|HX076931.1|HX076931	309	-20.75	156	-11.06	649784496	21	618	151	492
Tae-2136a	gi|383655061|gb|HX076921.1|HX076921	316	-31.47	158	-15.85	649784501	21	493	321	372
Tae-2136a	gi|383653303|gb|HX073573.1|HX073573	308	-33.8	158	-19.41	649785380	21	652	331	222
Tae-2136a	gi|383653203|gb|HX073473.1|HX073473	183	-26.35	183	-26.35	649785430	21	554	440
Tae-2136a	gi|383652863|gb|HX073078.1|HX073078	306	-28.54	155	-15.1	649785600	21	663	288	354
Tae-2136a	gi|383647073|gb|HX120466.1|HX120466	316	-31.47	158	-15.85	649786510	21	512	356	407
Tae-2136a	gi|383646577|gb|HX120036.1|HX120036	173	-26.08	173	-26.08	649786725	21	583	1
Tae-2136a	gi|383645837|gb|HX117752.1|HX117752	178	-25.5	178	-25.5	649787095	21	590	480
Tae-2136a	gi|383637723|gb|HX055022.1|HX055022	311	-32.35	159	-18.77	649787592	21	607	366	411
Tae-2136a	gi|383636937|gb|HX115428.1|HX115428	179	-25.29	179	-25.29	649787918	21	630	450
Tae-2136a	gi|383635400|gb|HX122825.1|HX122825	175	-23.63	175	-23.63	649788466	21	555	409
Tae-2136a	gi|383633558|gb|HX051953.1|HX051953	179	-25.29	179	-25.29	649789387	21	580	414
Tae-2136a	gi|383632686|gb|HX106061.1|HX106061	179	-25.29	179	-25.29	649789823	21	587	415
Tae-2136a	gi|383630836|gb|HX097403.1|HX097403	316	-31.47	158	-15.85	649790748	21	564	371	422
Tae-2136a	gi|383630632|gb|HX095010.1|HX095010	176	-24.41	176	-24.41	649790850	21	585	141
Tae-2136a	gi|383630442|gb|HX058513.1|HX058513	316	-31.47	158	-15.85	649790945	21	715	359	410
Tae-2136a	gi|383678682|gb|HX172321.1|HX172321	318	-34.4	167	-19.79	649792691	21	541	268	492
Tae-2136a	gi|383678636|gb|HX172275.1|HX172275	174	-23.5	174	-23.5	649792714	21	611	474
Tae-2136a	gi|383675594|gb|HX129741.1|HX129741	175	-19.92	175	-19.92	649794235	21	447	257
Tae-2136a	gi|383672714|gb|HX101320.1|HX101320	310	-37.88	156	-18.99	649795675	21	683	288	337
Tae-2136a	gi|383672108|gb|HX106536.1|HX106536	307	-28.71	154	-16.05	649795978	21	525	274	332
Tae-2136a	gi|383667934|gb|HX107817.1|HX107817	179	-24.09	179	-24.09	649798065	21	569	491
Tae-2136a	gi|383667076|gb|HX100946.1|HX100946	179	-25.29	179	-25.29	649798494	21	580	414
Tae-2136a	gi|383665432|gb|HX098949.1|HX098949	300	-30.81	150	-16.53	649799316	21	672	202	373
Tae-2136a	gi|383664108|gb|HX093657.1|HX093657	176	-25	176	-25	649799978	21	290	268
Tae-2136a	gi|383662570|gb|HX092636.1|HX092636	313	-29.73	161	-17.91	649800747	21	622	126	491
Tae-2136a	gi|383661228|gb|HX091584.1|HX091584	183	-26.35	183	-26.35	649801418	21	479	343
Tae-2136a	gi|383660090|gb|HX087318.1|HX087318	300	-30.81	150	-16.53	649801987	21	637	203	374
Tae-2136a	gi|383659584|gb|HX086014.1|HX086014	179	-24.09	179	-24.09	649802240	21	67	15
Tae-2136a	gi|383655654|gb|HX077381.1|HX077381	183	-26.35	183	-26.35	649804205	21	493	428
Tae-2136a	gi|383653212|gb|HX073482.1|HX073482	183	-26.35	183	-26.35	649805426	21	554	440
Tae-2136a	gi|383652990|gb|HX073205.1|HX073205	183	-26.35	183	-26.35	649805537	21	554	428
Tae-2136a	gi|383646544|gb|HX120003.1|HX120003	316	-31.47	158	-15.85	649806742	21	511	340	391
Tae-2136a	gi|383638294|gb|HX117329.1|HX117329	179	-24.09	179	-24.09	649807307	21	553	486
Tae-2136a	gi|383637106|gb|HX115597.1|HX115597	316	-31.47	158	-15.85	649807834	21	579	343	394
Tae-2136a	gi|383633803|gb|HX054008.1|HX054008	316	-31.47	158	-15.85	649809265	21	619	371	422
Tae-2136a	gi|383632687|gb|HX106062.1|HX106062	179	-25.29	179	-25.29	649809823	21	607	414
Tae-2136a	gi|383632685|gb|HX106060.1|HX106060	179	-25.29	179	-25.29	649809824	21	586	414
Tae-2136a	gi|383632229|gb|HX103841.1|HX103841	303	-27.38	153	-13.86	649810052	21	559	314	273
Tae-2136a	gi|383630837|gb|HX097404.1|HX097404	316	-31.47	158	-15.85	649810748	21	550	357	408
Tae-2136a	gi|383629437|gb|HX058397.1|HX058397	316	-31.47	158	-15.85	649811448	21	490	291	342
Tae-2136a	gi|383628715|gb|HX054252.1|HX054252	179	-25.29	179	-25.29	649811809	21	552	377
Tae-2136a	gi|383628677|gb|HX054214.1|HX054214	176	-24.41	176	-24.41	649811828	21	560	189
Tae-2136a	gi|383628401|gb|HX108236.1|HX108236	304	-28.82	152	-15.59	649811966	21	613	303	477
Tae-2136a	gi|383628167|gb|HX108002.1|HX108002	183	-26.22	183	-26.22	649812083	21	546	432
Tae-2188	gi|383746667|gb|HX138314.1|HX138314	306	-35.19	154	-18.42	649830939	21	743	421	50
Tae-2188	gi|383746485|gb|HX138243.1|HX138243	174	-14.08	174	-14.08	649831030	21	684	652
Tae-2188	gi|383745669|gb|HX165119.1|HX165119	308	-21.21	156	-13.2	649831438	21	772	366	698
Tae-2188	gi|383710076|gb|HX065910.1|HX065910	314	-22.47	161	-12.98	649848103	21	797	244	575
Tae-2188	gi|383684841|gb|HX199985.1|HX199985	315	-23.41	162	-13.39	649858823	21	704	103	207
Tae-2188	gi|383683115|gb|HX186336.1|HX186336	305	-27.01	154	-15.63	649859686	21	772	286	334
Tae-2188	gi|383707120|gb|HX058244.1|HX058244	174	-22.34	174	-22.34	649869581	21	418	256
Tae-2188	gi|383697539|gb|HX011629.1|HX011629	309	-30.72	155	-18.94	649872479	21	490	227	204
Tae-2188	gi|383652623|gb|HX071249.1|HX071249	174	-22.34	174	-22.34	649894933	21	463	327
Tae-2188	gi|383634424|gb|HX037747.1|HX037747	175	-21.18	175	-21.18	649898167	21	512	472
Tae-2188	gi|383663292|gb|HX097617.1|HX097617	307	-27.55	154	-16.38	649909599	21	652	572	315
Tae-2188	gi|383652622|gb|HX071248.1|HX071248	174	-22.34	174	-22.34	649914934	21	471	326
Tae-2225	gi|383747234|gb|HX175140.1|HX175140	306	-47.59	155	-25.98	649928433	22	767	591	654
Tae-2225	gi|383743202|gb|HX150427.1|HX150427	171	-29.39	171	-29.39	649930449	22	799	677
Tae-2225	gi|383739672|gb|HX143322.1|HX143322	316	-52.87	162	-27.71	649932214	22	759	514	13
Tae-2225	gi|383737056|gb|HX162636.1|HX162636	308	-52.14	158	-26.96	649933522	22	663	529	461
Tae-2225	gi|383736848|gb|HX162428.1|HX162428	302	-39.73	151	-22.4	649933626	22	805	238	740
Tae-2225	gi|383734042|gb|HX121664.1|HX121664	174	-29.34	174	-29.34	649935029	22	608	559
Tae-2225	gi|383734012|gb|HX121634.1|HX121634	200	-45.74	200	-45.74	649935044	22	591	414
Tae-2225	gi|383733378|gb|HX160308.1|HX160308	319	-44.13	166	-22.14	649935361	22	868	844	601
Tae-2225	gi|383729656|gb|HX157461.1|HX157461	324	-53.93	163	-27.75	649937222	22	197	127	175
Tae-2225	gi|383747301|gb|HX175207.1|HX175207	171	-34.23	171	-34.23	649939835	22	754	57
Tae-2225	gi|383744583|gb|HX186385.1|HX186385	175	-33.89	175	-33.89	649941194	22	818	566
Tae-2225	gi|383741949|gb|HX133407.1|HX133407	322	-47.81	168	-29.92	649942511	22	744	238	193
Tae-2225	gi|383740467|gb|HX169793.1|HX169793	171	-27.45	171	-27.45	649943252	22	704	468
Tae-2225	gi|383737681|gb|HX121954.1|HX121954	304	-38.3	152	-19.2	649944645	22	601	243	304
Tae-2225	gi|383736159|gb|HX155196.1|HX155196	324	-54.79	168	-27.56	649945406	22	692	209	163
Tae-2225	gi|383734057|gb|HX121679.1|HX121679	200	-45.74	200	-45.74	649946457	22	594	416
Tae-2225	gi|383734043|gb|HX121665.1|HX121665	174	-29.34	174	-29.34	649946464	22	606	558
Tae-2225	gi|383733813|gb|HX160743.1|HX160743	312	-46.44	158	-25.05	649946579	22	708	462	306
Tae-2225	gi|383732783|gb|HX150836.1|HX150836	175	-26.38	175	-26.38	649947094	22	803	32
Tae-2225	gi|383732113|gb|HX128265.1|HX128265	310	-54.36	159	-29.71	649947429	22	728	70	256
Tae-2225	gi|383729631|gb|HX157436.1|HX157436	306	-43.35	154	-23.81	649948670	22	670	627	501
Tae-2225	gi|383729185|gb|HX145950.1|HX145950	175	-31.36	175	-31.36	649948893	22	747	23
Tae-2225	gi|383728815|gb|HX143813.1|HX143813	171	-31.57	171	-31.57	649949078	22	124	31
Tae-2225	gi|383728119|gb|HX116674.1|HX116674	200	-45.74	200	-45.74	649949426	22	595	417
Tae-2225	gi|383723344|gb|HX121179.1|HX121179	304	-38.3	152	-19.2	649951814	22	583	204	265
Tae-2225	gi|383721824|gb|HX111956.1|HX111956	200	-45.74	200	-45.74	649952574	22	614	567
Tae-2225	gi|383721336|gb|HX109903.1|HX109903	200	-45.74	200	-45.74	649952818	22	629	409
Tae-2225	gi|383721272|gb|HX119045.1|HX119045	200	-45.74	200	-45.74	649952850	22	620	583
Tae-2225	gi|383719962|gb|HX076141.1|HX076141	303	-39.97	152	-24.14	649953505	22	619	435	154
Tae-2225	gi|383716532|gb|HX062064.1|HX062064	305	-46.6	153	-23.98	649955220	22	659	118	178
Tae-2225	gi|383712888|gb|HX075248.1|HX075248	310	-49.66	155	-28.75	649956038	22	496	243	358
Tae-2225	gi|383710716|gb|HX060010.1|HX060010	308	-45.44	155	-25.04	649956996	22	678	367	451
Tae-2225	gi|383710664|gb|HX059958.1|HX059958	200	-45.74	200	-45.74	649957022	22	745	533
Tae-2225	gi|383710658|gb|HX059952.1|HX059952	317	-47.06	160	-24.82	649957025	22	596	306	273
Tae-2225	gi|383710600|gb|HX059894.1|HX059894	200	-45.74	200	-45.74	649957054	22	772	714
Tae-2225	gi|383710072|gb|HX065906.1|HX065906	200	-45.74	200	-45.74	649957318	22	619	293
Tae-2225	gi|383709398|gb|HX053698.1|HX053698	175	-29.51	175	-29.51	649957655	22	497	1
Tae-2225	gi|383708972|gb|HX053272.1|HX053272	317	-47.06	160	-24.82	649957868	22	604	314	281
Tae-2225	gi|383699492|gb|HX047620.1|HX047620	200	-45.74	200	-45.74	649960715	22	325	147
Tae-2225	gi|383697830|gb|HX012916.1|HX012916	171	-26.99	171	-26.99	649961546	22	462	157
Tae-2225	gi|383686171|gb|HX195871.1|HX195871	319	-44.13	166	-22.14	649967371	22	716	649	406
Tae-2225	gi|383686169|gb|HX195869.1|HX195869	171	-29.17	171	-29.17	649967372	22	574	261
Tae-2225	gi|383681253|gb|HX181810.1|HX181810	310	-54.36	159	-29.71	649969830	22	777	356	542
Tae-2225	gi|383725567|gb|HX067594.1|HX067594	171	-26.99	171	-26.99	649970703	22	546	21
Tae-2225	gi|383725555|gb|HX067582.1|HX067582	200	-45.74	200	-45.74	649970709	22	540	510
Tae-2225	gi|383725401|gb|HX114903.1|HX114903	200	-45.74	200	-45.74	649970786	22	590	568
Tae-2225	gi|383722389|gb|HX070327.1|HX070327	314	-48.02	163	-24.74	649972292	22	753	228	726
Tae-2225	gi|383722099|gb|HX112120.1|HX112120	200	-45.74	200	-45.74	649972437	22	249	153
Tae-2225	gi|383721335|gb|HX109902.1|HX109902	200	-45.74	200	-45.74	649972819	22	546	370
Tae-2225	gi|383721273|gb|HX119046.1|HX119046	200	-45.74	200	-45.74	649972850	22	627	582
Tae-2225	gi|383719963|gb|HX076142.1|HX076142	303	-39.97	152	-24.14	649973505	22	594	419	138
Tae-2225	gi|383719601|gb|HX075780.1|HX075780	200	-45.74	200	-45.74	649973686	22	701	575
Tae-2225	gi|383712341|gb|HX055310.1|HX055310	323	-57.65	162	-29.44	649976184	22	726	329	242
Tae-2225	gi|383711763|gb|HX055658.1|HX055658	200	-45.74	200	-45.74	649976473	22	599	575
Tae-2225	gi|383710675|gb|HX059969.1|HX059969	303	-35.87	152	-21.23	649977017	22	630	20	217
Tae-2225	gi|383707643|gb|HX064257.1|HX064257	200	-45.74	200	-45.74	649978533	22	645	589
Tae-2225	gi|383701617|gb|HX013730.1|HX013730	308	-44.47	156	-23.09	649979653	22	361	302	48
Tae-2225	gi|383698127|gb|HX039563.1|HX039563	304	-46.94	152	-23.98	649981398	22	299	18	178
Tae-2225	gi|383696375|gb|HX017999.1|HX017999	311	-39.41	156	-20.73	649982274	22	313	267	183
Tae-2225	gi|383695701|gb|HX045321.1|HX045321	174	-29.34	174	-29.34	649982611	22	685	636
Tae-2225	gi|383688290|gb|HX019850.1|HX019850	200	-45.74	200	-45.74	649986312	22	556	517
Tae-2225	gi|383687548|gb|HX197941.1|HX197941	176	-27.33	176	-27.33	649986683	22	846	703
Tae-2225	gi|383687336|gb|HX196140.1|HX196140	175	-31.89	175	-31.89	649986789	22	725	329
Tae-2225	gi|383686638|gb|HX249149.1|HX249149	316	-46.67	164	-24.92	649987138	22	588	259	220
Tae-2225	gi|383685572|gb|HX193685.1|HX193685	171	-31.43	171	-31.43	649987671	22	750	714
Tae-2225	gi|383680954|gb|HX179355.1|HX179355	171	-26.99	171	-26.99	649989980	22	423	102
Tae-2225	gi|383678511|gb|HX143905.1|HX143905	171	-34.23	171	-34.23	649991202	22	736	50
Tae-2225	gi|383677181|gb|HX129932.1|HX129932	171	-27.71	171	-27.71	649991867	22	531	313
Tae-2225	gi|383676057|gb|HX138738.1|HX138738	172	-26.98	172	-26.98	649992429	22	808	94
Tae-2225	gi|383673355|gb|HX125015.1|HX125015	318	-48.13	159	-25.2	649993780	22	734	187	259
Tae-2225	gi|383671399|gb|HX112714.1|HX112714	200	-45.74	200	-45.74	649994758	22	635	575
Tae-2225	gi|383671309|gb|HX112624.1|HX112624	200	-45.74	200	-45.74	649994803	22	604	426
Tae-2225	gi|383670759|gb|HX110859.1|HX110859	200	-45.74	200	-45.74	649995078	22	645	425
Tae-2225	gi|383669753|gb|HX103456.1|HX103456	200	-45.74	200	-45.74	649995581	22	633	573
Tae-2225	gi|383669283|gb|HX102170.1|HX102170	172	-32.48	172	-32.48	649995816	22	631	530
Tae-2225	gi|383667969|gb|HX107852.1|HX107852	200	-45.74	200	-45.74	649996473	22	633	196
Tae-2225	gi|383663895|gb|HX098818.1|HX098818	200	-45.74	200	-45.74	649998510	22	668	416
Tae-2225	gi|383663881|gb|HX098804.1|HX098804	323	-57.65	162	-29.44	649998517	22	600	295	208
Tae-2225	gi|383663797|gb|HX098720.1|HX098720	200	-45.74	200	-45.74	649998559	22	584	409
Tae-2225	gi|383663775|gb|HX098698.1|HX098698	200	-45.74	200	-45.74	649998570	22	745	573
Tae-2225	gi|383663477|gb|HX097802.1|HX097802	984	-161.82	176	-28.32	649998719	22	685	621	405	477	261	333	549
Tae-2225	gi|383661953|gb|HX088293.1|HX088293	302	-45.27	152	-25.73	649999481	22	588	558	333
Tae-2225	gi|383661877|gb|HX088217.1|HX088217	200	-45.74	200	-45.74	649999519	22	397	171
Tae-2225	gi|383661719|gb|HX088059.1|HX088059	200	-45.74	200	-45.74	649999598	22	751	573
Tae-2225	gi|383661635|gb|HX087975.1|HX087975	200	-45.74	200	-45.74	649999640	22	748	573
Tae-2225	gi|383661001|gb|HX091357.1|HX091357	200	-45.74	200	-45.74	649999957	22	621	561
Tae-2225	gi|383660763|gb|HX091119.1|HX091119	174	-29.34	174	-29.34	650000076	22	602	540
Tae-2225	gi|383660301|gb|HX087529.1|HX087529	173	-26.4	173	-26.4	650000307	22	589	319
Tae-2225	gi|383656783|gb|HX083354.1|HX083354	317	-47.06	160	-24.82	650002066	22	597	308	275
Tae-2225	gi|383656321|gb|HX078887.1|HX078887	200	-45.74	200	-45.74	650002297	22	690	550
Tae-2225	gi|383656021|gb|HX065277.1|HX065277	200	-45.74	200	-45.74	650002447	22	584	362
Tae-2225	gi|383652547|gb|HX071173.1|HX071173	200	-45.74	200	-45.74	650004184	22	532	414
Tae-2225	gi|383652527|gb|HX071153.1|HX071153	317	-47.06	160	-24.82	650004194	22	547	358	325
Tae-2225	gi|383652281|gb|HX069516.1|HX069516	314	-48.02	163	-24.74	650004317	22	801	274	772
Tae-2225	gi|383652157|gb|HX069192.1|HX069192	173	-26.4	173	-26.4	650004379	22	785	616
Tae-2225	gi|383651789|gb|HX080842.1|HX080842	200	-45.74	200	-45.74	650004563	22	576	82
Tae-2225	gi|383646073|gb|HX117988.1|HX117988	304	-38.3	152	-19.2	650005403	22	561	231	292
Tae-2225	gi|383635724|gb|HX123149.1|HX123149	200	-45.74	200	-45.74	650006730	22	594	570
Tae-2225	gi|383634698|gb|HX108413.1|HX108413	200	-45.74	200	-45.74	650007243	22	606	236
Tae-2225	gi|383631834|gb|HX017658.1|HX017658	171	-26.99	171	-26.99	650008675	22	306	22
Tae-2225	gi|383629546|gb|HX038101.1|HX038101	305	-46.6	153	-23.98	650009819	22	368	225	285
Tae-2225	gi|383678844|gb|HX174468.1|HX174468	302	-41.08	152	-23.04	650011036	22	710	19	554
Tae-2225	gi|383674344|gb|HX134538.1|HX134538	302	-60.83	151	-31.21	650013286	22	729	248	583
Tae-2225	gi|383673062|gb|HX124722.1|HX124722	307	-46.75	154	-24.73	650013927	22	711	473	193
Tae-2225	gi|383671310|gb|HX112625.1|HX112625	200	-45.74	200	-45.74	650014803	22	606	428
Tae-2225	gi|383669754|gb|HX103457.1|HX103457	200	-45.74	200	-45.74	650015581	22	631	573
Tae-2225	gi|383668454|gb|HX110129.1|HX110129	175	-33.89	175	-33.89	650016231	22	487	150
Tae-2225	gi|383667384|gb|HX096885.1|HX096885	200	-45.74	200	-45.74	650016766	22	724	549
Tae-2225	gi|383667244|gb|HX096856.1|HX096856	200	-45.74	200	-45.74	650016836	22	361	276
Tae-2225	gi|383666626|gb|HX100120.1|HX100120	200	-45.74	200	-45.74	650017145	22	592	532
Tae-2225	gi|383663478|gb|HX097803.1|HX097803	984	-161.82	176	-28.32	650018719	22	655	615	399	471	255	327	543
Tae-2225	gi|383661690|gb|HX088030.1|HX088030	200	-45.74	200	-45.74	650019613	22	590	566
Tae-2225	gi|383661688|gb|HX088028.1|HX088028	200	-45.74	200	-45.74	650019614	22	718	568
Tae-2225	gi|383661636|gb|HX087976.1|HX087976	200	-45.74	200	-45.74	650019640	22	250	72
Tae-2225	gi|383661116|gb|HX091472.1|HX091472	200	-45.74	200	-45.74	650019900	22	626	568
Tae-2225	gi|383660670|gb|HX091025.1|HX091025	200	-45.74	200	-45.74	650020123	22	614	416
Tae-2225	gi|383660302|gb|HX087530.1|HX087530	173	-26.4	173	-26.4	650020307	22	588	322
Tae-2225	gi|383660300|gb|HX087528.1|HX087528	173	-26.4	173	-26.4	650020308	22	634	322
Tae-2225	gi|383659596|gb|HX086026.1|HX086026	311	-49.15	157	-28.72	650020660	22	560	72	162
Tae-2225	gi|383659278|gb|HX085708.1|HX085708	200	-45.74	200	-45.74	650020819	22	638	580
Tae-2225	gi|383657468|gb|HX085011.1|HX085011	304	-40.89	154	-21.89	650021724	22	535	219	388
Tae-2225	gi|383656784|gb|HX083355.1|HX083355	317	-47.06	160	-24.82	650022066	22	630	307	274
Tae-2225	gi|383655832|gb|HX065199.1|HX065199	200	-45.74	200	-45.74	650022542	22	633	575
Tae-2225	gi|383654308|gb|HX081640.1|HX081640	200	-45.74	200	-45.74	650023304	22	631	586
Tae-2225	gi|383653672|gb|HX075317.1|HX075317	200	-45.74	200	-45.74	650023622	22	606	285
Tae-2225	gi|383653234|gb|HX073504.1|HX073504	311	-49.15	157	-28.72	650023841	22	656	89	179
Tae-2225	gi|383653130|gb|HX085214.1|HX085214	308	-47.6	156	-25.29	650023893	22	696	388	570
Tae-2225	gi|383653092|gb|HX085176.1|HX085176	200	-45.74	200	-45.74	650023912	22	476	330
Tae-2225	gi|383652528|gb|HX071154.1|HX071154	317	-47.06	160	-24.82	650024194	22	134	42	9
Tae-2225	gi|383647378|gb|HX079432.1|HX079432	302	-51.87	152	-28.18	650024784	22	658	130	189
Tae-2225	gi|383646526|gb|HX119985.1|HX119985	304	-43.62	152	-24.71	650025177	22	583	54	323
Tae-2225	gi|383646074|gb|HX117989.1|HX117989	304	-38.3	152	-19.2	650025403	22	587	229	290
Tae-2225	gi|383638406|gb|HX117441.1|HX117441	200	-45.74	200	-45.74	650025677	22	581	417
Tae-2225	gi|383636866|gb|HX115357.1|HX115357	200	-45.74	200	-45.74	650026380	22	676	498
Tae-2225	gi|383636650|gb|HX112987.1|HX112987	200	-45.74	200	-45.74	650026488	22	614	567
Tae-2225	gi|383634899|gb|HX110400.1|HX110400	200	-45.74	200	-45.74	650027143	22	624	566
Tae-2225	gi|383634705|gb|HX108420.1|HX108420	309	-54.12	156	-27.71	650027240	22	630	378	571
Tae-2225	gi|383626450|gb|HX030237.1|HX030237	171	-28.13	171	-28.13	650031368	22	395	206
Tae-2225	gi|383619665|gb|HX005182.1|HX005182	200	-45.74	200	-45.74	650032653	22	265	205
Tae-2225	gi|383615668|gb|HX021761.1|HX021761	302	-38.18	152	-22.82	650034543	22	348	31	248
Tae-2174b	gi|440657129|gb|HE862576.1|HE862576	311	-25.82	156	-15.11	650036239	22	876	690	486
Tae-2174b	gi|383744578|gb|HX186380.1|HX186380	171	-14.89	171	-14.89	650038974	22	786	746
Tae-2174b	gi|383741660|gb|HX182132.1|HX182132	316	-29.24	166	-16.1	650040433	22	789	333	22
Tae-2174b	gi|383740920|gb|HX170246.1|HX170246	172	-19.39	172	-19.39	650040803	22	547	39
Tae-2174b	gi|383739914|gb|HX145422.1|HX145422	309	-27.06	158	-14	650041306	22	730	155	48
Tae-2174b	gi|383738414|gb|HX124271.1|HX124271	307	-21.76	154	-12.49	650042056	22	579	160	240
Tae-2174b	gi|383729234|gb|HX145999.1|HX145999	326	-25.71	170	-13.28	650046646	22	624	3	247
Tae-2174b	gi|383726922|gb|HX075720.1|HX075720	312	-27.49	157	-14.22	650047802	22	631	380	504
Tae-2174b	gi|383746329|gb|HX167233.1|HX167233	306	-33.24	155	-19.09	650049534	22	795	380	725
Tae-2174b	gi|383746121|gb|HX167136.1|HX167136	176	-25.71	176	-25.71	650049638	22	577	386
Tae-2174b	gi|383745613|gb|HX136025.1|HX136025	172	-19.49	172	-19.49	650049892	22	704	652
Tae-2174b	gi|383742895|gb|HX147929.1|HX147929	309	-26.53	155	-14.34	650051251	22	632	89	260
Tae-2174b	gi|383740491|gb|HX169817.1|HX169817	310	-35.38	160	-23.01	650052453	22	770	307	671
Tae-2174b	gi|383739035|gb|HX131375.1|HX131375	317	-28.69	161	-14.81	650053181	22	761	113	55
Tae-2174b	gi|383738415|gb|HX124272.1|HX124272	307	-21.76	154	-12.49	650053491	22	579	160	240
Tae-2174b	gi|383736781|gb|HX162361.1|HX162361	309	-27.06	158	-14	650054308	22	685	183	76
Tae-2174b	gi|383736231|gb|HX155268.1|HX155268	317	-22.13	160	-12.95	650054583	22	667	35	6
Tae-2174b	gi|383735779|gb|HX153249.1|HX153249	318	-32.66	159	-16.33	650054809	22	707	12	50
Tae-2174b	gi|383735253|gb|HX141155.1|HX141155	309	-27.06	158	-14	650055072	22	757	183	76
Tae-2174b	gi|383730845|gb|HX131726.1|HX131726	310	-30.54	160	-16.83	650057276	22	702	527	439
Tae-2174b	gi|383724224|gb|HX080157.1|HX080157	312	-31.95	158	-17.85	650060587	22	607	452	99
Tae-2174b	gi|383721312|gb|HX119085.1|HX119085	312	-28.38	159	-15.44	650062043	22	570	92	44
Tae-2174b	gi|383719992|gb|HX076171.1|HX076171	171	-27.6	171	-27.6	650062703	22	413	337
Tae-2174b	gi|383719842|gb|HX076021.1|HX076021	171	-19.91	171	-19.91	650062778	22	627	317
Tae-2174b	gi|383719382|gb|HX069984.1|HX069984	175	-20.93	175	-20.93	650063008	22	615	430
Tae-2174b	gi|383717772|gb|HX057665.1|HX057665	172	-19.39	172	-19.39	650063813	22	543	19
Tae-2174b	gi|383715954|gb|HX061707.1|HX061707	311	-26.17	156	-14.81	650064722	22	639	34	92
Tae-2174b	gi|383710590|gb|HX059884.1|HX059884	172	-19.39	172	-19.39	650066272	22	528	19
Tae-2174b	gi|383707367|gb|HX064093.1|HX064093	313	-23.35	160	-12.11	650067883	22	548	495	227
Tae-2174b	gi|383705997|gb|HX056109.1|HX056109	316	-33.75	159	-21.77	650068568	22	746	99	608
Tae-2174b	gi|383700382|gb|HX026378.1|HX026378	183	-24.07	183	-24.07	650069483	22	315	272
Tae-2174b	gi|383698482|gb|HX053025.1|HX053025	309	-26.42	155	-14.23	650070433	22	599	56	227
Tae-2174b	gi|383693011|gb|HX016105.1|HX016105	323	-28.99	166	-16.99	650073164	22	276	149	84
Tae-2174b	gi|383690303|gb|HX022738.1|HX022738	309	-26.29	155	-14.1	650074518	22	290	53	224
Tae-2174b	gi|383687231|gb|HX196035.1|HX196035	302	-28.68	152	-15.85	650076054	22	765	83	56
Tae-2174b	gi|383687155|gb|HX251256.1|HX251256	172	-18.89	172	-18.89	650076092	22	522	1
[truncated: 16,992 more rows]
[truncated: 1 more columns]
