# Supplementary material for: Identification of Novel miRNAs and miRNA Expression Profiling in Wheat Hybrid Necrosis
Source: PLoS One. 2015 Feb 23;10(2):e0117507. doi: 10.1371/journal.pone.0117507 (PMC4338152; doi:10.1371/journal.pone.0117507)
Supplement: S6 Table — (XLSX) [file pone.0117507.s009.xlsx]

## Sheet: Sheet1
Gene Name/cDNA	Real-time PCR Primer Name	Sequences	note
miR159	Tae- miR159	CGTTTGGATTGAAGGGAGCTC
miR165/166	Tae- miR165/166	TCGGACCAGGCTTCATTCCCC
miR167	Tae- miR167	GTGAAGCTGCCAGCATGATCT
miR5072	Tae- miR5072	GATTCCCCAGCGGAGTCGCCA
U6	Tae-U6-F	CCCTTCGGGGACATCCGATA
	Tae-U6-R	CTCAAAAAAATTTGGACCATTTCT
actin	Tae- actin F1	AGGTTCAGGTGCCCTGAGGT
	Tae-actin R1	CAACATCACACTTCATGATGGA
AK248335	AK248335-F	CCTGACCGTCCCAAGTACCT	prediction targets of miR165/166
	AK248335-R	ATCACCTCCAGCTCCCTGTTC
AK249930	AK249930-F	GGATGATGAAGACTGTCAGGA	prediction targets of miR165/166
	AK249930-R	GGCTTCCAAAGCATCAAGCTC
AJ748348_1	AJ748348_1-F	GTTCAACAAGGTGGTAAGTG	prediction targets of miR159
	AJ748348_1-R	ACACCTCTGCCTTGTACTTG
AK248211	AK248211 -F	TCCATGAACTCCGGCAAGTC	prediction targets of miR159
	AK248211 -R	GTGTTCCCCTGGTCGACGAC
AK248413	AK248413-F	GTTCATGCTCGCCGACGCCATG	prediction targets of miR167
	AK248413-R	CTTGTTCATGCTATCCAGATG
RFL_Contig2908	RFL_Contig2908-F	GCTAGGATGCTTGTTGGAATG	prediction targets of miR167
	RFL_Contig2908-R	CACAGGTTGGAAACGGTACGA
AK253010	AK253010-F	TGACAAATGGGATTGGCATGC	prediction targets of miR5072
	AK253010-R	GTTTCTTCAGTTCCTTTGCTCT
